# Supplementary material for: Celcomen: spatial causal disentanglement for single-cell and tissue perturbation modeling
Source: Nat Commun. 2026 Mar 18;17:4126. doi: 10.1038/s41467-026-69856-5 (PMC13149852; doi:10.1038/s41467-026-69856-5)
Supplement: Supplementary file 4 — Source Data [file 41467_2026_69856_MOESM4_ESM.xlsx]

## Sheet: Fig1c_Simulations
Data	Metric	Value	Seed	Extra_vs_Intra-Cellular
CCE output	Spearman R	0.451848	0	Extracellular
CCE output	Spearman P	0.0789101	0	Extracellular
SCE output	Spearman R	0.85023	0	Extracellular
SCE output	Spearman P	3.02155e-05	0	Extracellular
Raw input	Spearman R	0.396774	0	Extracellular
Raw input	Spearman P	0.128104	0	Extracellular
CCE output	Spearman R	0.92582	1	Extracellular
CCE output	Spearman P	2.7195e-07	1	Extracellular
SCE output	Spearman R	0.85023	1	Extracellular
SCE output	Spearman P	3.02155e-05	1	Extracellular
Raw input	Spearman R	0.510138	1	Extracellular
Raw input	Spearman P	0.0434999	1	Extracellular
CCE output	Spearman R	0.75	2	Extracellular
CCE output	Spearman P	0.000819764	2	Extracellular
SCE output	Spearman R	0.878114	2	Extracellular
SCE output	Spearman P	7.7188e-06	2	Extracellular
Raw input	Spearman R	0.109764	2	Extracellular
Raw input	Spearman P	0.685721	2	Extracellular
CCE output	Spearman R	1	3	Extracellular
CCE output	Spearman P	0	3	Extracellular
SCE output	Spearman R	0.85023	3	Extracellular
SCE output	Spearman P	3.02155e-05	3	Extracellular
Raw input	Spearman R	0.736866	3	Extracellular
Raw input	Spearman P	0.00112896	3	Extracellular
SCE output	Spearman R	0.380235	4	Extracellular
SCE output	Spearman P	0.14628	4	Extracellular
Raw input	Spearman R	0.25349	4	Extracellular
Raw input	Spearman P	0.343482	4	Extracellular
CCE output	Spearman R	0.774597	5	Extracellular
CCE output	Spearman P	0.000426376	5	Extracellular
SCE output	Spearman R	0.878114	5	Extracellular
SCE output	Spearman P	7.7188e-06	5	Extracellular
Raw input	Spearman R	0.548821	5	Extracellular
Raw input	Spearman P	0.0276942	5	Extracellular
SCE output	Spearman R	0.580818	6	Extracellular
SCE output	Spearman P	0.0183108	6	Extracellular
Raw input	Spearman R	0.248922	6	Extracellular
Raw input	Spearman P	0.352542	6	Extracellular
CCE output	Spearman R	0.774597	7	Extracellular
CCE output	Spearman P	0.000426376	7	Extracellular
SCE output	Spearman R	0.85023	7	Extracellular
SCE output	Spearman P	3.02155e-05	7	Extracellular
Raw input	Spearman R	0.396774	7	Extracellular
Raw input	Spearman P	0.128104	7	Extracellular
SCE output	Spearman R	0.580818	8	Extracellular
SCE output	Spearman P	0.0183108	8	Extracellular
Raw input	Spearman R	0.41487	8	Extracellular
Raw input	Spearman P	0.110074	8	Extracellular
CCE output	Spearman R	0.6	9	Extracellular
CCE output	Spearman P	0.0140071	9	Extracellular
SCE output	Spearman R	0.85023	9	Extracellular
SCE output	Spearman P	3.02155e-05	9	Extracellular
Raw input	Spearman R	0.510138	9	Extracellular
Raw input	Spearman P	0.0434999	9	Extracellular
SCE output	Spearman R	0.580818	10	Extracellular
SCE output	Spearman P	0.0183108	10	Extracellular
Raw input	Spearman R	0.248922	10	Extracellular
Raw input	Spearman P	0.352542	10	Extracellular
CCE output	Spearman R	1	11	Extracellular
CCE output	Spearman P	0	11	Extracellular
SCE output	Spearman R	0.85023	11	Extracellular
SCE output	Spearman P	3.02155e-05	11	Extracellular
Raw input	Spearman R	0.170046	11	Extracellular
Raw input	Spearman P	0.528942	11	Extracellular
CCE output	Spearman R	0.75	12	Extracellular
CCE output	Spearman P	0.000819764	12	Extracellular
SCE output	Spearman R	0.878114	12	Extracellular
SCE output	Spearman P	7.7188e-06	12	Extracellular
Raw input	Spearman R	0.878114	12	Extracellular
Raw input	Spearman P	7.7188e-06	12	Extracellular
CCE output	Spearman R	0.48795	13	Extracellular
CCE output	Spearman P	0.0551785	13	Extracellular
SCE output	Spearman R	0.85023	13	Extracellular
SCE output	Spearman P	3.02155e-05	13	Extracellular
Raw input	Spearman P	0.528942	13	Extracellular
CCE output	Spearman R	0.580947	14	Extracellular
CCE output	Spearman P	0.0182787	14	Extracellular
SCE output	Spearman R	0.85023	14	Extracellular
SCE output	Spearman P	3.02155e-05	14	Extracellular
Raw input	Spearman P	0.528942	14	Extracellular
SCE output	Spearman R	0.580818	15	Extracellular
SCE output	Spearman P	0.0183108	15	Extracellular
Raw input	Spearman R	0.41487	15	Extracellular
Raw input	Spearman P	0.110074	15	Extracellular
CCE output	Spearman R	0.866025	16	Extracellular
CCE output	Spearman P	1.44713e-05	16	Extracellular
SCE output	Spearman R	0.736866	16	Extracellular
SCE output	Spearman P	0.00112896	16	Extracellular
Raw input	Spearman R	0.85023	16	Extracellular
Raw input	Spearman P	3.02155e-05	16	Extracellular
CCE output	Spearman R	0.866025	17	Extracellular
CCE output	Spearman P	1.44713e-05	17	Extracellular
SCE output	Spearman R	0.85023	17	Extracellular
SCE output	Spearman P	3.02155e-05	17	Extracellular
Raw input	Spearman R	0.396774	17	Extracellular
Raw input	Spearman P	0.128104	17	Extracellular
SCE output	Spearman R	0.878114	18	Extracellular
SCE output	Spearman P	7.7188e-06	18	Extracellular
Raw input	Spearman R	0.658586	18	Extracellular
Raw input	Spearman P	0.00553439	18	Extracellular
CCE output	Spearman R	0.58554	19	Extracellular
CCE output	Spearman P	0.0171671	19	Extracellular
SCE output	Spearman R	0.85023	19	Extracellular
SCE output	Spearman P	3.02155e-05	19	Extracellular
Raw input	Spearman R	0.396774	19	Extracellular
Raw input	Spearman P	0.128104	19	Extracellular
CCE output	Spearman R	0.75	20	Extracellular
CCE output	Spearman P	0.000819764	20	Extracellular
SCE output	Spearman R	0.76835	20	Extracellular
SCE output	Spearman P	0.000507068	20	Extracellular
Raw input	Spearman R	0	20	Extracellular
Raw input	Spearman P	1	20	Extracellular
CCE output	Spearman R	0.866025	21	Extracellular
CCE output	Spearman P	1.44713e-05	21	Extracellular
SCE output	Spearman R	0.736866	21	Extracellular
SCE output	Spearman P	0.00112896	21	Extracellular
Raw input	Spearman R	0.736866	21	Extracellular
Raw input	Spearman P	0.00112896	21	Extracellular
CCE output	Spearman R	0.442627	22	Extracellular
CCE output	Spearman P	0.0859987	22	Extracellular
SCE output	Spearman R	0.85023	22	Extracellular
SCE output	Spearman P	3.02155e-05	22	Extracellular
Raw input	Spearman R	0.28341	22	Extracellular
Raw input	Spearman P	0.28747	22	Extracellular
SCE output	Spearman R	0.85023	23	Extracellular
SCE output	Spearman P	3.02155e-05	23	Extracellular
Raw input	Spearman R	0.396774	23	Extracellular
Raw input	Spearman P	0.128104	23	Extracellular
SCE output	Spearman R	0.506979	24	Extracellular
SCE output	Spearman P	0.045038	24	Extracellular
Raw input	Spearman R	0.380235	24	Extracellular
Raw input	Spearman P	0.14628	24	Extracellular
SCE output	Spearman R	0.580818	25	Extracellular
SCE output	Spearman P	0.0183108	25	Extracellular
Raw input	Spearman P	0.759985	25	Extracellular
SCE output	Spearman R	0.85023	26	Extracellular
SCE output	Spearman P	3.02155e-05	26	Extracellular
Raw input	Spearman R	0.170046	26	Extracellular
Raw input	Spearman P	0.528942	26	Extracellular
SCE output	Spearman R	0.580818	27	Extracellular
SCE output	Spearman P	0.0183108	27	Extracellular
Raw input	Spearman R	0.580818	27	Extracellular
Raw input	Spearman P	0.0183108	27	Extracellular
SCE output	Spearman R	0.41487	28	Extracellular
SCE output	Spearman P	0.110074	28	Extracellular
Raw input	Spearman R	0.41487	28	Extracellular
Raw input	Spearman P	0.110074	28	Extracellular
SCE output	Spearman R	0.633724	29	Extracellular
SCE output	Spearman P	0.00839133	29	Extracellular
Raw input	Spearman R	0.126745	29	Extracellular
Raw input	Spearman P	0.639964	29	Extracellular
CCE output	Spearman R	1	30	Extracellular
CCE output	Spearman P	0	30	Extracellular
SCE output	Spearman R	0.85023	30	Extracellular
SCE output	Spearman P	3.02155e-05	30	Extracellular
Raw input	Spearman R	0.170046	30	Extracellular
Raw input	Spearman P	0.528942	30	Extracellular
SCE output	Spearman R	0.760469	31	Extracellular
SCE output	Spearman P	0.000626409	31	Extracellular
Raw input	Spearman R	0.380235	31	Extracellular
Raw input	Spearman P	0.14628	31	Extracellular
SCE output	Spearman R	0.580818	32	Extracellular
SCE output	Spearman P	0.0183108	32	Extracellular
Raw input	Spearman P	0.759985	32	Extracellular
CCE output	Spearman R	0.866025	33	Extracellular
CCE output	Spearman P	1.44713e-05	33	Extracellular
SCE output	Spearman R	0.85023	33	Extracellular
SCE output	Spearman P	3.02155e-05	33	Extracellular
Raw input	Spearman R	0.396774	33	Extracellular
Raw input	Spearman P	0.128104	33	Extracellular
CCE output	Spearman R	0.580947	34	Extracellular
CCE output	Spearman P	0.0182787	34	Extracellular
SCE output	Spearman R	0.85023	34	Extracellular
SCE output	Spearman P	3.02155e-05	34	Extracellular
Raw input	Spearman R	0.85023	34	Extracellular
Raw input	Spearman P	3.02155e-05	34	Extracellular
CCE output	Spearman R	0.76835	35	Extracellular
CCE output	Spearman P	0.000507068	35	Extracellular
Raw input	Spearman R	0.439057	35	Extracellular
Raw input	Spearman P	0.0888615	35	Extracellular
SCE output	Spearman R	0.760469	36	Extracellular
SCE output	Spearman P	0.000626409	36	Extracellular
Raw input	Spearman P	0.639964	36	Extracellular
SCE output	Spearman R	0.248922	37	Extracellular
SCE output	Spearman P	0.352542	37	Extracellular
Raw input	Spearman R	0.082974	37	Extracellular
Raw input	Spearman P	0.759985	37	Extracellular
SCE output	Spearman R	0.633724	38	Extracellular
SCE output	Spearman P	0.00839133	38	Extracellular
Raw input	Spearman P	0.343482	38	Extracellular
SCE output	Spearman R	0.28341	39	Extracellular
SCE output	Spearman P	0.28747	39	Extracellular
Raw input	Spearman R	0.396774	39	Extracellular
Raw input	Spearman P	0.128104	39	Extracellular
CCE output	Spearman R	1	40	Extracellular
CCE output	Spearman P	0	40	Extracellular
SCE output	Spearman R	0.85023	40	Extracellular
SCE output	Spearman P	3.02155e-05	40	Extracellular
Raw input	Spearman R	0.736866	40	Extracellular
Raw input	Spearman P	0.00112896	40	Extracellular
CCE output	Spearman R	0.580947	41	Extracellular
CCE output	Spearman P	0.0182787	41	Extracellular
SCE output	Spearman R	0.85023	41	Extracellular
SCE output	Spearman P	3.02155e-05	41	Extracellular
Raw input	Spearman R	0.623502	41	Extracellular
Raw input	Spearman P	0.00985981	41	Extracellular
SCE output	Spearman R	0.878114	42	Extracellular
SCE output	Spearman P	7.7188e-06	42	Extracellular
Raw input	Spearman R	0.109764	42	Extracellular
Raw input	Spearman P	0.685721	42	Extracellular
SCE output	Spearman R	0.658586	43	Extracellular
SCE output	Spearman P	0.00553439	43	Extracellular
Raw input	Spearman R	0.76835	43	Extracellular
Raw input	Spearman P	0.000507068	43	Extracellular
SCE output	Spearman P	0.759985	44	Extracellular
Raw input	Spearman R	0.580818	44	Extracellular
Raw input	Spearman P	0.0183108	44	Extracellular
CCE output	Spearman P	0.597641	45	Extracellular
SCE output	Spearman P	0.759985	45	Extracellular
Raw input	Spearman P	0.352542	45	Extracellular
SCE output	Spearman R	0.580818	46	Extracellular
SCE output	Spearman P	0.0183108	46	Extracellular
Raw input	Spearman R	0.248922	46	Extracellular
Raw input	Spearman P	0.352542	46	Extracellular
CCE output	Spearman R	0.58554	47	Extracellular
CCE output	Spearman P	0.0171671	47	Extracellular
SCE output	Spearman R	0.85023	47	Extracellular
SCE output	Spearman P	3.02155e-05	47	Extracellular
Raw input	Spearman R	0.396774	47	Extracellular
Raw input	Spearman P	0.128104	47	Extracellular
CCE output	Spearman R	0.580947	48	Extracellular
CCE output	Spearman P	0.0182787	48	Extracellular
SCE output	Spearman R	0.85023	48	Extracellular
SCE output	Spearman P	3.02155e-05	48	Extracellular
Raw input	Spearman R	0.28341	48	Extracellular
Raw input	Spearman P	0.28747	48	Extracellular
CCE output	Spearman R	0.75	49	Extracellular
CCE output	Spearman P	0.000819764	49	Extracellular
SCE output	Spearman R	0.878114	49	Extracellular
SCE output	Spearman P	7.7188e-06	49	Extracellular
Raw input	Spearman R	0.658586	49	Extracellular
Raw input	Spearman P	0.00553439	49	Extracellular
CCE output	Spearman R	0.871489	50	Extracellular
CCE output	Spearman P	1.09774e-05	50	Extracellular
SCE output	Spearman R	0.85023	50	Extracellular
SCE output	Spearman P	3.02155e-05	50	Extracellular
Raw input	Spearman R	0.28341	50	Extracellular
Raw input	Spearman P	0.28747	50	Extracellular
SCE output	Spearman R	0.580818	51	Extracellular
SCE output	Spearman P	0.0183108	51	Extracellular
Raw input	Spearman R	0.248922	51	Extracellular
Raw input	Spearman P	0.352542	51	Extracellular
CCE output	Spearman R	0.57735	52	Extracellular
CCE output	Spearman P	0.0191876	52	Extracellular
SCE output	Spearman R	0.760469	52	Extracellular
SCE output	Spearman P	0.000626409	52	Extracellular
Raw input	Spearman R	0.25349	52	Extracellular
Raw input	Spearman P	0.343482	52	Extracellular
SCE output	Spearman R	0.580818	53	Extracellular
SCE output	Spearman P	0.0183108	53	Extracellular
Raw input	Spearman R	0.580818	53	Extracellular
Raw input	Spearman P	0.0183108	53	Extracellular
CCE output	Spearman R	0.75	54	Extracellular
CCE output	Spearman P	0.000819764	54	Extracellular
SCE output	Spearman R	0.878114	54	Extracellular
SCE output	Spearman P	7.7188e-06	54	Extracellular
Raw input	Spearman R	0.658586	54	Extracellular
Raw input	Spearman P	0.00553439	54	Extracellular
CCE output	Spearman R	0.725278	55	Extracellular
CCE output	Spearman P	0.00147542	55	Extracellular
SCE output	Spearman R	0.85023	55	Extracellular
SCE output	Spearman P	3.02155e-05	55	Extracellular
Raw input	Spearman R	0.510138	55	Extracellular
Raw input	Spearman P	0.0434999	55	Extracellular
SCE output	Spearman R	0.580818	56	Extracellular
SCE output	Spearman P	0.0183108	56	Extracellular
Raw input	Spearman P	0.759985	56	Extracellular
CCE output	Spearman R	1	57	Extracellular
CCE output	Spearman P	0	57	Extracellular
SCE output	Spearman R	0.85023	57	Extracellular
SCE output	Spearman P	3.02155e-05	57	Extracellular
Raw input	Spearman R	0.85023	57	Extracellular
Raw input	Spearman P	3.02155e-05	57	Extracellular
SCE output	Spearman R	0.85023	58	Extracellular
SCE output	Spearman P	3.02155e-05	58	Extracellular
Raw input	Spearman R	0.28341	58	Extracellular
Raw input	Spearman P	0.28747	58	Extracellular
SCE output	Spearman R	0.580818	59	Extracellular
SCE output	Spearman P	0.0183108	59	Extracellular
Raw input	Spearman R	0.41487	59	Extracellular
Raw input	Spearman P	0.110074	59	Extracellular
CCE output	Spearman R	0.888523	60	Extracellular
CCE output	Spearman P	4.25217e-06	60	Extracellular
SCE output	Spearman R	0.85023	60	Extracellular
SCE output	Spearman P	3.02155e-05	60	Extracellular
Raw input	Spearman R	0.396774	60	Extracellular
Raw input	Spearman P	0.128104	60	Extracellular
CCE output	Spearman R	1	61	Extracellular
CCE output	Spearman P	0	61	Extracellular
SCE output	Spearman R	0.85023	61	Extracellular
SCE output	Spearman P	3.02155e-05	61	Extracellular
Raw input	Spearman R	0.396774	61	Extracellular
Raw input	Spearman P	0.128104	61	Extracellular
CCE output	Spearman R	0.888523	62	Extracellular
CCE output	Spearman P	4.25217e-06	62	Extracellular
SCE output	Spearman R	0.85023	62	Extracellular
SCE output	Spearman P	3.02155e-05	62	Extracellular
Raw input	Spearman R	0.85023	62	Extracellular
Raw input	Spearman P	3.02155e-05	62	Extracellular
SCE output	Spearman R	0.580818	63	Extracellular
SCE output	Spearman P	0.0183108	63	Extracellular
Raw input	Spearman R	0.580818	63	Extracellular
Raw input	Spearman P	0.0183108	63	Extracellular
CCE output	Spearman R	0.866025	64	Extracellular
CCE output	Spearman P	1.44713e-05	64	Extracellular
SCE output	Spearman R	0.85023	64	Extracellular
SCE output	Spearman P	3.02155e-05	64	Extracellular
Raw input	Spearman R	0.623502	64	Extracellular
Raw input	Spearman P	0.00985981	64	Extracellular
CCE output	Spearman R	0.774597	65	Extracellular
CCE output	Spearman P	0.000426376	65	Extracellular
SCE output	Spearman R	0.878114	65	Extracellular
SCE output	Spearman P	7.7188e-06	65	Extracellular
Raw input	Spearman R	0.548821	65	Extracellular
Raw input	Spearman P	0.0276942	65	Extracellular
CCE output	Spearman R	0.6	66	Extracellular
CCE output	Spearman P	0.0140071	66	Extracellular
SCE output	Spearman R	0.85023	66	Extracellular
SCE output	Spearman P	3.02155e-05	66	Extracellular
Raw input	Spearman R	0.28341	66	Extracellular
Raw input	Spearman P	0.28747	66	Extracellular
CCE output	Spearman R	0.721688	67	Extracellular
CCE output	Spearman P	0.00159877	67	Extracellular
SCE output	Spearman R	0.760469	67	Extracellular
SCE output	Spearman P	0.000626409	67	Extracellular
Raw input	Spearman P	0.639964	67	Extracellular
CCE output	Spearman R	0.871489	68	Extracellular
CCE output	Spearman P	1.09774e-05	68	Extracellular
SCE output	Spearman R	0.877058	68	Extracellular
SCE output	Spearman P	8.17542e-06	68	Extracellular
Raw input	Spearman R	0.85023	68	Extracellular
Raw input	Spearman P	3.02155e-05	68	Extracellular
CCE output	Spearman R	0.774597	69	Extracellular
CCE output	Spearman P	0.000426376	69	Extracellular
SCE output	Spearman R	0.76835	69	Extracellular
SCE output	Spearman P	0.000507068	69	Extracellular
Raw input	Spearman R	0.878114	69	Extracellular
Raw input	Spearman P	7.7188e-06	69	Extracellular
SCE output	Spearman R	0.85023	70	Extracellular
SCE output	Spearman P	3.02155e-05	70	Extracellular
Raw input	Spearman R	0.510138	70	Extracellular
Raw input	Spearman P	0.0434999	70	Extracellular
CCE output	Spearman R	0.75	71	Extracellular
CCE output	Spearman P	0.000819764	71	Extracellular
SCE output	Spearman R	0.878114	71	Extracellular
SCE output	Spearman P	7.7188e-06	71	Extracellular
Raw input	Spearman R	0.658586	71	Extracellular
Raw input	Spearman P	0.00553439	71	Extracellular
CCE output	Spearman R	0.639092	72	Extracellular
CCE output	Spearman P	0.00769285	72	Extracellular
Raw input	Spearman R	0.28341	72	Extracellular
Raw input	Spearman P	0.28747	72	Extracellular
SCE output	Spearman R	0.41487	73	Extracellular
SCE output	Spearman P	0.110074	73	Extracellular
Raw input	Spearman P	0.759985	73	Extracellular
CCE output	Spearman R	0.571429	74	Extracellular
CCE output	Spearman P	0.0207598	74	Extracellular
SCE output	Spearman R	0.878114	74	Extracellular
SCE output	Spearman P	7.7188e-06	74	Extracellular
Raw input	Spearman R	0.329293	74	Extracellular
Raw input	Spearman P	0.212977	74	Extracellular
CCE output	Spearman R	0.48795	75	Extracellular
CCE output	Spearman P	0.0551785	75	Extracellular
SCE output	Spearman R	0.85023	75	Extracellular
SCE output	Spearman P	3.02155e-05	75	Extracellular
Raw input	Spearman R	0.510138	75	Extracellular
Raw input	Spearman P	0.0434999	75	Extracellular
CCE output	Spearman R	0.48795	76	Extracellular
CCE output	Spearman P	0.0551785	76	Extracellular
SCE output	Spearman R	0.85023	76	Extracellular
SCE output	Spearman P	3.02155e-05	76	Extracellular
Raw input	Spearman R	0.623502	76	Extracellular
Raw input	Spearman P	0.00985981	76	Extracellular
SCE output	Spearman R	0.580818	77	Extracellular
SCE output	Spearman P	0.0183108	77	Extracellular
Raw input	Spearman R	0.248922	77	Extracellular
Raw input	Spearman P	0.352542	77	Extracellular
CCE output	Spearman R	0.866025	78	Extracellular
CCE output	Spearman P	1.44713e-05	78	Extracellular
SCE output	Spearman R	0.85023	78	Extracellular
SCE output	Spearman P	3.02155e-05	78	Extracellular
Raw input	Spearman R	0.510138	78	Extracellular
Raw input	Spearman P	0.0434999	78	Extracellular
CCE output	Spearman R	1	79	Extracellular
CCE output	Spearman P	0	79	Extracellular
SCE output	Spearman R	0.85023	79	Extracellular
SCE output	Spearman P	3.02155e-05	79	Extracellular
Raw input	Spearman R	0.170046	79	Extracellular
Raw input	Spearman P	0.528942	79	Extracellular
CCE output	Spearman R	0.75	80	Extracellular
CCE output	Spearman P	0.000819764	80	Extracellular
SCE output	Spearman R	0.878114	80	Extracellular
SCE output	Spearman P	7.7188e-06	80	Extracellular
Raw input	Spearman R	0.658586	80	Extracellular
Raw input	Spearman P	0.00553439	80	Extracellular
SCE output	Spearman R	0.85023	81	Extracellular
SCE output	Spearman P	3.02155e-05	81	Extracellular
Raw input	Spearman R	0.170046	81	Extracellular
Raw input	Spearman P	0.528942	81	Extracellular
SCE output	Spearman R	0.28341	82	Extracellular
SCE output	Spearman P	0.28747	82	Extracellular
Raw input	Spearman R	0.396774	82	Extracellular
Raw input	Spearman P	0.128104	82	Extracellular
CCE output	Spearman R	1	83	Extracellular
CCE output	Spearman P	0	83	Extracellular
SCE output	Spearman R	0.878114	83	Extracellular
SCE output	Spearman P	7.7188e-06	83	Extracellular
Raw input	Spearman R	0.439057	83	Extracellular
Raw input	Spearman P	0.0888615	83	Extracellular
CCE output	Spearman R	0.72036	84	Extracellular
CCE output	Spearman P	0.00164646	84	Extracellular
SCE output	Spearman R	0.85023	84	Extracellular
SCE output	Spearman P	3.02155e-05	84	Extracellular
Raw input	Spearman R	0.510138	84	Extracellular
Raw input	Spearman P	0.0434999	84	Extracellular
SCE output	Spearman R	0.580818	85	Extracellular
SCE output	Spearman P	0.0183108	85	Extracellular
Raw input	Spearman R	0.41487	85	Extracellular
Raw input	Spearman P	0.110074	85	Extracellular
SCE output	Spearman R	0.85023	86	Extracellular
SCE output	Spearman P	3.02155e-05	86	Extracellular
Raw input	Spearman R	0.170046	86	Extracellular
Raw input	Spearman P	0.528942	86	Extracellular
CCE output	Spearman R	0.737711	87	Extracellular
CCE output	Spearman P	0.00110656	87	Extracellular
SCE output	Spearman R	0.85023	87	Extracellular
SCE output	Spearman P	3.02155e-05	87	Extracellular
Raw input	Spearman P	0.528942	87	Extracellular
CCE output	Spearman R	0.774597	88	Extracellular
CCE output	Spearman P	0.000426376	88	Extracellular
SCE output	Spearman R	0.878114	88	Extracellular
SCE output	Spearman P	7.7188e-06	88	Extracellular
Raw input	Spearman R	0.76835	88	Extracellular
Raw input	Spearman P	0.000507068	88	Extracellular
CCE output	Spearman R	0.871489	89	Extracellular
CCE output	Spearman P	1.09774e-05	89	Extracellular
SCE output	Spearman R	0.85023	89	Extracellular
SCE output	Spearman P	3.02155e-05	89	Extracellular
Raw input	Spearman R	0.396774	89	Extracellular
Raw input	Spearman P	0.128104	89	Extracellular
CCE output	Spearman R	0.75	90	Extracellular
CCE output	Spearman P	0.000819764	90	Extracellular
SCE output	Spearman R	0.878114	90	Extracellular
SCE output	Spearman P	7.7188e-06	90	Extracellular
Raw input	Spearman R	0.109764	90	Extracellular
Raw input	Spearman P	0.685721	90	Extracellular
CCE output	Spearman R	0.75	91	Extracellular
CCE output	Spearman P	0.000819764	91	Extracellular
SCE output	Spearman R	0.878114	91	Extracellular
SCE output	Spearman P	7.7188e-06	91	Extracellular
Raw input	Spearman R	0.76835	91	Extracellular
Raw input	Spearman P	0.000507068	91	Extracellular
SCE output	Spearman P	0.759985	92	Extracellular
Raw input	Spearman P	0.352542	92	Extracellular
CCE output	Spearman R	0.75	93	Extracellular
CCE output	Spearman P	0.000819764	93	Extracellular
SCE output	Spearman R	0.878114	93	Extracellular
SCE output	Spearman P	7.7188e-06	93	Extracellular
Raw input	Spearman R	0	93	Extracellular
Raw input	Spearman P	1	93	Extracellular
SCE output	Spearman R	0.85023	94	Extracellular
SCE output	Spearman P	3.02155e-05	94	Extracellular
Raw input	Spearman R	0.28341	94	Extracellular
Raw input	Spearman P	0.28747	94	Extracellular
CCE output	Spearman R	1	95	Extracellular
CCE output	Spearman P	0	95	Extracellular
SCE output	Spearman R	0.878114	95	Extracellular
SCE output	Spearman P	7.7188e-06	95	Extracellular
Raw input	Spearman R	0.439057	95	Extracellular
Raw input	Spearman P	0.0888615	95	Extracellular
SCE output	Spearman R	0.736866	96	Extracellular
SCE output	Spearman P	0.00112896	96	Extracellular
Raw input	Spearman P	0.528942	96	Extracellular
SCE output	Spearman R	0	97	Extracellular
SCE output	Spearman P	1	97	Extracellular
Raw input	Spearman R	0.25349	97	Extracellular
Raw input	Spearman P	0.343482	97	Extracellular
SCE output	Spearman R	0.41487	98	Extracellular
SCE output	Spearman P	0.110074	98	Extracellular
Raw input	Spearman R	0.580818	98	Extracellular
Raw input	Spearman P	0.0183108	98	Extracellular
SCE output	Spearman R	0.522976	99	Extracellular
SCE output	Spearman P	0.0376505	99	Extracellular
Raw input	Spearman R	0	99	Extracellular
Raw input	Spearman P	1	99	Extracellular
CCE output	Spearman R	0.48795	0	Intracellular
CCE output	Spearman P	0.0551785	0	Intracellular
SCE output	Spearman R	0.85023	0	Intracellular
SCE output	Spearman P	3.02155e-05	0	Intracellular
Raw input	Spearman R	0.396774	0	Intracellular
Raw input	Spearman P	0.128104	0	Intracellular
SCE output	Spearman R	0.85023	1	Intracellular
SCE output	Spearman P	3.02155e-05	1	Intracellular
Raw input	Spearman R	0.510138	1	Intracellular
Raw input	Spearman P	0.0434999	1	Intracellular
CCE output	Spearman R	0.774597	2	Intracellular
CCE output	Spearman P	0.000426376	2	Intracellular
SCE output	Spearman R	0.878114	2	Intracellular
SCE output	Spearman P	7.7188e-06	2	Intracellular
Raw input	Spearman R	0.109764	2	Intracellular
Raw input	Spearman P	0.685721	2	Intracellular
SCE output	Spearman R	0.85023	3	Intracellular
SCE output	Spearman P	3.02155e-05	3	Intracellular
Raw input	Spearman R	0.736866	3	Intracellular
Raw input	Spearman P	0.00112896	3	Intracellular
SCE output	Spearman R	0.380235	4	Intracellular
SCE output	Spearman P	0.14628	4	Intracellular
Raw input	Spearman R	0.25349	4	Intracellular
Raw input	Spearman P	0.343482	4	Intracellular
SCE output	Spearman R	0.878114	5	Intracellular
SCE output	Spearman P	7.7188e-06	5	Intracellular
Raw input	Spearman R	0.548821	5	Intracellular
Raw input	Spearman P	0.0276942	5	Intracellular
SCE output	Spearman R	0.580818	6	Intracellular
SCE output	Spearman P	0.0183108	6	Intracellular
Raw input	Spearman R	0.248922	6	Intracellular
Raw input	Spearman P	0.352542	6	Intracellular
CCE output	Spearman R	0.447214	7	Intracellular
CCE output	Spearman P	0.0824179	7	Intracellular
SCE output	Spearman R	0.85023	7	Intracellular
SCE output	Spearman P	3.02155e-05	7	Intracellular
Raw input	Spearman R	0.396774	7	Intracellular
Raw input	Spearman P	0.128104	7	Intracellular
SCE output	Spearman R	0.580818	8	Intracellular
SCE output	Spearman P	0.0183108	8	Intracellular
Raw input	Spearman R	0.41487	8	Intracellular
Raw input	Spearman P	0.110074	8	Intracellular
CCE output	Spearman R	0.6	9	Intracellular
CCE output	Spearman P	0.0140071	9	Intracellular
SCE output	Spearman R	0.85023	9	Intracellular
SCE output	Spearman P	3.02155e-05	9	Intracellular
Raw input	Spearman R	0.510138	9	Intracellular
Raw input	Spearman P	0.0434999	9	Intracellular
SCE output	Spearman R	0.580818	10	Intracellular
SCE output	Spearman P	0.0183108	10	Intracellular
Raw input	Spearman R	0.248922	10	Intracellular
Raw input	Spearman P	0.352542	10	Intracellular
SCE output	Spearman R	0.85023	11	Intracellular
SCE output	Spearman P	3.02155e-05	11	Intracellular
Raw input	Spearman R	0.170046	11	Intracellular
Raw input	Spearman P	0.528942	11	Intracellular
CCE output	Spearman R	0.75	12	Intracellular
CCE output	Spearman P	0.000819764	12	Intracellular
SCE output	Spearman R	0.878114	12	Intracellular
SCE output	Spearman P	7.7188e-06	12	Intracellular
Raw input	Spearman R	0.878114	12	Intracellular
Raw input	Spearman P	7.7188e-06	12	Intracellular
SCE output	Spearman R	0.85023	13	Intracellular
SCE output	Spearman P	3.02155e-05	13	Intracellular
Raw input	Spearman P	0.528942	13	Intracellular
SCE output	Spearman R	0.85023	14	Intracellular
SCE output	Spearman P	3.02155e-05	14	Intracellular
Raw input	Spearman P	0.528942	14	Intracellular
SCE output	Spearman R	0.580818	15	Intracellular
SCE output	Spearman P	0.0183108	15	Intracellular
Raw input	Spearman R	0.41487	15	Intracellular
Raw input	Spearman P	0.110074	15	Intracellular
CCE output	Spearman R	0.871489	16	Intracellular
CCE output	Spearman P	1.09774e-05	16	Intracellular
SCE output	Spearman R	0.736866	16	Intracellular
SCE output	Spearman P	0.00112896	16	Intracellular
Raw input	Spearman R	0.85023	16	Intracellular
Raw input	Spearman P	3.02155e-05	16	Intracellular
CCE output	Spearman R	0.442627	17	Intracellular
CCE output	Spearman P	0.0859987	17	Intracellular
SCE output	Spearman R	0.85023	17	Intracellular
SCE output	Spearman P	3.02155e-05	17	Intracellular
Raw input	Spearman R	0.396774	17	Intracellular
Raw input	Spearman P	0.128104	17	Intracellular
CCE output	Spearman R	0.57735	18	Intracellular
CCE output	Spearman P	0.0191876	18	Intracellular
SCE output	Spearman R	0.878114	18	Intracellular
SCE output	Spearman P	7.7188e-06	18	Intracellular
Raw input	Spearman R	0.658586	18	Intracellular
Raw input	Spearman P	0.00553439	18	Intracellular
CCE output	Spearman R	0.6	19	Intracellular
CCE output	Spearman P	0.0140071	19	Intracellular
SCE output	Spearman R	0.85023	19	Intracellular
SCE output	Spearman P	3.02155e-05	19	Intracellular
Raw input	Spearman R	0.396774	19	Intracellular
Raw input	Spearman P	0.128104	19	Intracellular
CCE output	Spearman R	0.774597	20	Intracellular
CCE output	Spearman P	0.000426376	20	Intracellular
SCE output	Spearman R	0.76835	20	Intracellular
SCE output	Spearman P	0.000507068	20	Intracellular
Raw input	Spearman R	0	20	Intracellular
Raw input	Spearman P	1	20	Intracellular
CCE output	Spearman R	0.866025	21	Intracellular
CCE output	Spearman P	1.44713e-05	21	Intracellular
SCE output	Spearman R	0.736866	21	Intracellular
SCE output	Spearman P	0.00112896	21	Intracellular
Raw input	Spearman R	0.736866	21	Intracellular
Raw input	Spearman P	0.00112896	21	Intracellular
CCE output	Spearman R	1	22	Intracellular
CCE output	Spearman P	0	22	Intracellular
SCE output	Spearman R	0.85023	22	Intracellular
SCE output	Spearman P	3.02155e-05	22	Intracellular
Raw input	Spearman R	0.28341	22	Intracellular
Raw input	Spearman P	0.28747	22	Intracellular
CCE output	Spearman R	0.48795	23	Intracellular
CCE output	Spearman P	0.0551785	23	Intracellular
SCE output	Spearman R	0.85023	23	Intracellular
SCE output	Spearman P	3.02155e-05	23	Intracellular
Raw input	Spearman R	0.396774	23	Intracellular
Raw input	Spearman P	0.128104	23	Intracellular
SCE output	Spearman R	0.506979	24	Intracellular
SCE output	Spearman P	0.045038	24	Intracellular
Raw input	Spearman R	0.380235	24	Intracellular
Raw input	Spearman P	0.14628	24	Intracellular
SCE output	Spearman R	0.580818	25	Intracellular
SCE output	Spearman P	0.0183108	25	Intracellular
Raw input	Spearman P	0.759985	25	Intracellular
SCE output	Spearman R	0.85023	26	Intracellular
SCE output	Spearman P	3.02155e-05	26	Intracellular
Raw input	Spearman R	0.170046	26	Intracellular
Raw input	Spearman P	0.528942	26	Intracellular
SCE output	Spearman R	0.580818	27	Intracellular
SCE output	Spearman P	0.0183108	27	Intracellular
Raw input	Spearman R	0.580818	27	Intracellular
Raw input	Spearman P	0.0183108	27	Intracellular
SCE output	Spearman R	0.41487	28	Intracellular
SCE output	Spearman P	0.110074	28	Intracellular
Raw input	Spearman R	0.41487	28	Intracellular
Raw input	Spearman P	0.110074	28	Intracellular
SCE output	Spearman R	0.633724	29	Intracellular
SCE output	Spearman P	0.00839133	29	Intracellular
Raw input	Spearman R	0.126745	29	Intracellular
Raw input	Spearman P	0.639964	29	Intracellular
SCE output	Spearman R	0.85023	30	Intracellular
SCE output	Spearman P	3.02155e-05	30	Intracellular
Raw input	Spearman R	0.170046	30	Intracellular
Raw input	Spearman P	0.528942	30	Intracellular
SCE output	Spearman R	0.760469	31	Intracellular
SCE output	Spearman P	0.000626409	31	Intracellular
Raw input	Spearman R	0.380235	31	Intracellular
Raw input	Spearman P	0.14628	31	Intracellular
SCE output	Spearman R	0.580818	32	Intracellular
SCE output	Spearman P	0.0183108	32	Intracellular
Raw input	Spearman P	0.759985	32	Intracellular
CCE output	Spearman R	0.866025	33	Intracellular
CCE output	Spearman P	1.44713e-05	33	Intracellular
SCE output	Spearman R	0.85023	33	Intracellular
SCE output	Spearman P	3.02155e-05	33	Intracellular
Raw input	Spearman R	0.396774	33	Intracellular
Raw input	Spearman P	0.128104	33	Intracellular
CCE output	Spearman R	1	34	Intracellular
CCE output	Spearman P	0	34	Intracellular
SCE output	Spearman R	0.85023	34	Intracellular
SCE output	Spearman P	3.02155e-05	34	Intracellular
Raw input	Spearman R	0.85023	34	Intracellular
Raw input	Spearman P	3.02155e-05	34	Intracellular
CCE output	Spearman R	0.76835	35	Intracellular
CCE output	Spearman P	0.000507068	35	Intracellular
Raw input	Spearman R	0.439057	35	Intracellular
Raw input	Spearman P	0.0888615	35	Intracellular
SCE output	Spearman R	0.760469	36	Intracellular
SCE output	Spearman P	0.000626409	36	Intracellular
Raw input	Spearman P	0.639964	36	Intracellular
SCE output	Spearman R	0.248922	37	Intracellular
SCE output	Spearman P	0.352542	37	Intracellular
Raw input	Spearman R	0.082974	37	Intracellular
Raw input	Spearman P	0.759985	37	Intracellular
SCE output	Spearman R	0.633724	38	Intracellular
SCE output	Spearman P	0.00839133	38	Intracellular
Raw input	Spearman P	0.343482	38	Intracellular
SCE output	Spearman R	0.28341	39	Intracellular
SCE output	Spearman P	0.28747	39	Intracellular
Raw input	Spearman R	0.396774	39	Intracellular
Raw input	Spearman P	0.128104	39	Intracellular
CCE output	Spearman R	0.774597	40	Intracellular
CCE output	Spearman P	0.000426376	40	Intracellular
SCE output	Spearman R	0.85023	40	Intracellular
SCE output	Spearman P	3.02155e-05	40	Intracellular
Raw input	Spearman R	0.736866	40	Intracellular
Raw input	Spearman P	0.00112896	40	Intracellular
CCE output	Spearman R	0.888523	41	Intracellular
CCE output	Spearman P	4.25217e-06	41	Intracellular
SCE output	Spearman R	0.85023	41	Intracellular
SCE output	Spearman P	3.02155e-05	41	Intracellular
Raw input	Spearman R	0.623502	41	Intracellular
Raw input	Spearman P	0.00985981	41	Intracellular
CCE output	Spearman R	0.774597	42	Intracellular
CCE output	Spearman P	0.000426376	42	Intracellular
SCE output	Spearman R	0.878114	42	Intracellular
SCE output	Spearman P	7.7188e-06	42	Intracellular
Raw input	Spearman R	0.109764	42	Intracellular
Raw input	Spearman P	0.685721	42	Intracellular
SCE output	Spearman R	0.658586	43	Intracellular
SCE output	Spearman P	0.00553439	43	Intracellular
Raw input	Spearman R	0.76835	43	Intracellular
Raw input	Spearman P	0.000507068	43	Intracellular
SCE output	Spearman P	0.759985	44	Intracellular
Raw input	Spearman R	0.580818	44	Intracellular
Raw input	Spearman P	0.0183108	44	Intracellular
SCE output	Spearman P	0.759985	45	Intracellular
Raw input	Spearman P	0.352542	45	Intracellular
SCE output	Spearman R	0.580818	46	Intracellular
SCE output	Spearman P	0.0183108	46	Intracellular
Raw input	Spearman R	0.248922	46	Intracellular
Raw input	Spearman P	0.352542	46	Intracellular
CCE output	Spearman R	0.58554	47	Intracellular
CCE output	Spearman P	0.0171671	47	Intracellular
SCE output	Spearman R	0.85023	47	Intracellular
SCE output	Spearman P	3.02155e-05	47	Intracellular
Raw input	Spearman R	0.396774	47	Intracellular
Raw input	Spearman P	0.128104	47	Intracellular
CCE output	Spearman R	0.888523	48	Intracellular
CCE output	Spearman P	4.25217e-06	48	Intracellular
SCE output	Spearman R	0.85023	48	Intracellular
SCE output	Spearman P	3.02155e-05	48	Intracellular
Raw input	Spearman R	0.28341	48	Intracellular
Raw input	Spearman P	0.28747	48	Intracellular
CCE output	Spearman R	0.571429	49	Intracellular
CCE output	Spearman P	0.0207598	49	Intracellular
SCE output	Spearman R	0.878114	49	Intracellular
SCE output	Spearman P	7.7188e-06	49	Intracellular
Raw input	Spearman R	0.658586	49	Intracellular
Raw input	Spearman P	0.00553439	49	Intracellular
CCE output	Spearman R	0.580947	50	Intracellular
CCE output	Spearman P	0.0182787	50	Intracellular
SCE output	Spearman R	0.85023	50	Intracellular
SCE output	Spearman P	3.02155e-05	50	Intracellular
Raw input	Spearman R	0.28341	50	Intracellular
Raw input	Spearman P	0.28747	50	Intracellular
SCE output	Spearman R	0.580818	51	Intracellular
SCE output	Spearman P	0.0183108	51	Intracellular
Raw input	Spearman R	0.248922	51	Intracellular
Raw input	Spearman P	0.352542	51	Intracellular
SCE output	Spearman R	0.760469	52	Intracellular
SCE output	Spearman P	0.000626409	52	Intracellular
Raw input	Spearman R	0.25349	52	Intracellular
Raw input	Spearman P	0.343482	52	Intracellular
SCE output	Spearman R	0.580818	53	Intracellular
SCE output	Spearman P	0.0183108	53	Intracellular
Raw input	Spearman R	0.580818	53	Intracellular
Raw input	Spearman P	0.0183108	53	Intracellular
CCE output	Spearman R	0.571429	54	Intracellular
CCE output	Spearman P	0.0207598	54	Intracellular
SCE output	Spearman R	0.878114	54	Intracellular
SCE output	Spearman P	7.7188e-06	54	Intracellular
Raw input	Spearman R	0.658586	54	Intracellular
Raw input	Spearman P	0.00553439	54	Intracellular
SCE output	Spearman R	0.85023	55	Intracellular
SCE output	Spearman P	3.02155e-05	55	Intracellular
Raw input	Spearman R	0.510138	55	Intracellular
Raw input	Spearman P	0.0434999	55	Intracellular
SCE output	Spearman R	0.580818	56	Intracellular
SCE output	Spearman P	0.0183108	56	Intracellular
Raw input	Spearman P	0.759985	56	Intracellular
CCE output	Spearman R	0.29277	57	Intracellular
CCE output	Spearman P	0.271149	57	Intracellular
SCE output	Spearman R	0.85023	57	Intracellular
SCE output	Spearman P	3.02155e-05	57	Intracellular
Raw input	Spearman R	0.85023	57	Intracellular
Raw input	Spearman P	3.02155e-05	57	Intracellular
SCE output	Spearman R	0.85023	58	Intracellular
SCE output	Spearman P	3.02155e-05	58	Intracellular
Raw input	Spearman R	0.28341	58	Intracellular
Raw input	Spearman P	0.28747	58	Intracellular
SCE output	Spearman R	0.580818	59	Intracellular
SCE output	Spearman P	0.0183108	59	Intracellular
Raw input	Spearman R	0.41487	59	Intracellular
Raw input	Spearman P	0.110074	59	Intracellular
CCE output	Spearman R	0.866025	60	Intracellular
CCE output	Spearman P	1.44713e-05	60	Intracellular
SCE output	Spearman R	0.85023	60	Intracellular
SCE output	Spearman P	3.02155e-05	60	Intracellular
Raw input	Spearman R	0.396774	60	Intracellular
Raw input	Spearman P	0.128104	60	Intracellular
SCE output	Spearman R	0.85023	61	Intracellular
SCE output	Spearman P	3.02155e-05	61	Intracellular
Raw input	Spearman R	0.396774	61	Intracellular
Raw input	Spearman P	0.128104	61	Intracellular
CCE output	Spearman R	0.888523	62	Intracellular
CCE output	Spearman P	4.25217e-06	62	Intracellular
SCE output	Spearman R	0.85023	62	Intracellular
SCE output	Spearman P	3.02155e-05	62	Intracellular
Raw input	Spearman R	0.85023	62	Intracellular
Raw input	Spearman P	3.02155e-05	62	Intracellular
SCE output	Spearman R	0.580818	63	Intracellular
SCE output	Spearman P	0.0183108	63	Intracellular
Raw input	Spearman R	0.580818	63	Intracellular
Raw input	Spearman P	0.0183108	63	Intracellular
CCE output	Spearman R	0.866025	64	Intracellular
CCE output	Spearman P	1.44713e-05	64	Intracellular
SCE output	Spearman R	0.85023	64	Intracellular
SCE output	Spearman P	3.02155e-05	64	Intracellular
Raw input	Spearman R	0.623502	64	Intracellular
Raw input	Spearman P	0.00985981	64	Intracellular
CCE output	Spearman R	0.377964	65	Intracellular
CCE output	Spearman P	0.148904	65	Intracellular
SCE output	Spearman R	0.878114	65	Intracellular
SCE output	Spearman P	7.7188e-06	65	Intracellular
Raw input	Spearman R	0.548821	65	Intracellular
Raw input	Spearman P	0.0276942	65	Intracellular
CCE output	Spearman R	0.6	66	Intracellular
CCE output	Spearman P	0.0140071	66	Intracellular
SCE output	Spearman R	0.85023	66	Intracellular
SCE output	Spearman P	3.02155e-05	66	Intracellular
Raw input	Spearman R	0.28341	66	Intracellular
Raw input	Spearman P	0.28747	66	Intracellular
SCE output	Spearman R	0.760469	67	Intracellular
SCE output	Spearman P	0.000626409	67	Intracellular
Raw input	Spearman P	0.639964	67	Intracellular
CCE output	Spearman R	0.755291	68	Intracellular
CCE output	Spearman P	0.000716719	68	Intracellular
SCE output	Spearman R	0.877058	68	Intracellular
SCE output	Spearman P	8.17542e-06	68	Intracellular
Raw input	Spearman R	0.85023	68	Intracellular
Raw input	Spearman P	3.02155e-05	68	Intracellular
CCE output	Spearman R	0.774597	69	Intracellular
CCE output	Spearman P	0.000426376	69	Intracellular
SCE output	Spearman R	0.76835	69	Intracellular
SCE output	Spearman P	0.000507068	69	Intracellular
Raw input	Spearman R	0.878114	69	Intracellular
Raw input	Spearman P	7.7188e-06	69	Intracellular
SCE output	Spearman R	0.85023	70	Intracellular
SCE output	Spearman P	3.02155e-05	70	Intracellular
Raw input	Spearman R	0.510138	70	Intracellular
Raw input	Spearman P	0.0434999	70	Intracellular
CCE output	Spearman R	0.75	71	Intracellular
CCE output	Spearman P	0.000819764	71	Intracellular
SCE output	Spearman R	0.878114	71	Intracellular
SCE output	Spearman P	7.7188e-06	71	Intracellular
Raw input	Spearman R	0.658586	71	Intracellular
Raw input	Spearman P	0.00553439	71	Intracellular
CCE output	Spearman R	0.639092	72	Intracellular
CCE output	Spearman P	0.00769285	72	Intracellular
Raw input	Spearman R	0.28341	72	Intracellular
Raw input	Spearman P	0.28747	72	Intracellular
SCE output	Spearman R	0.41487	73	Intracellular
SCE output	Spearman P	0.110074	73	Intracellular
Raw input	Spearman P	0.759985	73	Intracellular
SCE output	Spearman R	0.878114	74	Intracellular
SCE output	Spearman P	7.7188e-06	74	Intracellular
Raw input	Spearman R	0.329293	74	Intracellular
Raw input	Spearman P	0.212977	74	Intracellular
SCE output	Spearman R	0.85023	75	Intracellular
SCE output	Spearman P	3.02155e-05	75	Intracellular
Raw input	Spearman R	0.510138	75	Intracellular
Raw input	Spearman P	0.0434999	75	Intracellular
SCE output	Spearman R	0.85023	76	Intracellular
SCE output	Spearman P	3.02155e-05	76	Intracellular
Raw input	Spearman R	0.623502	76	Intracellular
Raw input	Spearman P	0.00985981	76	Intracellular
SCE output	Spearman R	0.580818	77	Intracellular
SCE output	Spearman P	0.0183108	77	Intracellular
Raw input	Spearman R	0.248922	77	Intracellular
Raw input	Spearman P	0.352542	77	Intracellular
CCE output	Spearman R	0.72036	78	Intracellular
CCE output	Spearman P	0.00164646	78	Intracellular
SCE output	Spearman R	0.85023	78	Intracellular
SCE output	Spearman P	3.02155e-05	78	Intracellular
Raw input	Spearman R	0.510138	78	Intracellular
Raw input	Spearman P	0.0434999	78	Intracellular
CCE output	Spearman R	0.48795	79	Intracellular
CCE output	Spearman P	0.0551785	79	Intracellular
SCE output	Spearman R	0.85023	79	Intracellular
SCE output	Spearman P	3.02155e-05	79	Intracellular
Raw input	Spearman R	0.170046	79	Intracellular
Raw input	Spearman P	0.528942	79	Intracellular
CCE output	Spearman R	0.75	80	Intracellular
CCE output	Spearman P	0.000819764	80	Intracellular
SCE output	Spearman R	0.878114	80	Intracellular
SCE output	Spearman P	7.7188e-06	80	Intracellular
Raw input	Spearman R	0.658586	80	Intracellular
Raw input	Spearman P	0.00553439	80	Intracellular
SCE output	Spearman R	0.85023	81	Intracellular
SCE output	Spearman P	3.02155e-05	81	Intracellular
Raw input	Spearman R	0.170046	81	Intracellular
Raw input	Spearman P	0.528942	81	Intracellular
SCE output	Spearman R	0.28341	82	Intracellular
SCE output	Spearman P	0.28747	82	Intracellular
Raw input	Spearman R	0.396774	82	Intracellular
Raw input	Spearman P	0.128104	82	Intracellular
CCE output	Spearman R	1	83	Intracellular
CCE output	Spearman P	0	83	Intracellular
SCE output	Spearman R	0.878114	83	Intracellular
SCE output	Spearman P	7.7188e-06	83	Intracellular
Raw input	Spearman R	0.439057	83	Intracellular
Raw input	Spearman P	0.0888615	83	Intracellular
CCE output	Spearman R	0.871489	84	Intracellular
CCE output	Spearman P	1.09774e-05	84	Intracellular
SCE output	Spearman R	0.85023	84	Intracellular
SCE output	Spearman P	3.02155e-05	84	Intracellular
Raw input	Spearman R	0.510138	84	Intracellular
Raw input	Spearman P	0.0434999	84	Intracellular
SCE output	Spearman R	0.580818	85	Intracellular
SCE output	Spearman P	0.0183108	85	Intracellular
Raw input	Spearman R	0.41487	85	Intracellular
Raw input	Spearman P	0.110074	85	Intracellular
CCE output	Spearman R	0.48795	86	Intracellular
CCE output	Spearman P	0.0551785	86	Intracellular
SCE output	Spearman R	0.85023	86	Intracellular
SCE output	Spearman P	3.02155e-05	86	Intracellular
Raw input	Spearman R	0.170046	86	Intracellular
Raw input	Spearman P	0.528942	86	Intracellular
CCE output	Spearman R	0.48795	87	Intracellular
CCE output	Spearman P	0.0551785	87	Intracellular
SCE output	Spearman R	0.85023	87	Intracellular
SCE output	Spearman P	3.02155e-05	87	Intracellular
Raw input	Spearman P	0.528942	87	Intracellular
SCE output	Spearman R	0.878114	88	Intracellular
SCE output	Spearman P	7.7188e-06	88	Intracellular
Raw input	Spearman R	0.76835	88	Intracellular
Raw input	Spearman P	0.000507068	88	Intracellular
CCE output	Spearman R	0.866025	89	Intracellular
CCE output	Spearman P	1.44713e-05	89	Intracellular
SCE output	Spearman R	0.85023	89	Intracellular
SCE output	Spearman P	3.02155e-05	89	Intracellular
Raw input	Spearman R	0.396774	89	Intracellular
Raw input	Spearman P	0.128104	89	Intracellular
CCE output	Spearman R	0.75	90	Intracellular
CCE output	Spearman P	0.000819764	90	Intracellular
SCE output	Spearman R	0.878114	90	Intracellular
SCE output	Spearman P	7.7188e-06	90	Intracellular
Raw input	Spearman R	0.109764	90	Intracellular
Raw input	Spearman P	0.685721	90	Intracellular
CCE output	Spearman R	0.75	91	Intracellular
CCE output	Spearman P	0.000819764	91	Intracellular
SCE output	Spearman R	0.878114	91	Intracellular
SCE output	Spearman P	7.7188e-06	91	Intracellular
Raw input	Spearman R	0.76835	91	Intracellular
Raw input	Spearman P	0.000507068	91	Intracellular
SCE output	Spearman P	0.759985	92	Intracellular
Raw input	Spearman P	0.352542	92	Intracellular
CCE output	Spearman R	0.75	93	Intracellular
CCE output	Spearman P	0.000819764	93	Intracellular
SCE output	Spearman R	0.878114	93	Intracellular
SCE output	Spearman P	7.7188e-06	93	Intracellular
Raw input	Spearman R	0	93	Intracellular
Raw input	Spearman P	1	93	Intracellular
CCE output	Spearman R	0.9759	94	Intracellular
CCE output	Spearman P	1.18806e-10	94	Intracellular
SCE output	Spearman R	0.85023	94	Intracellular
SCE output	Spearman P	3.02155e-05	94	Intracellular
Raw input	Spearman R	0.28341	94	Intracellular
Raw input	Spearman P	0.28747	94	Intracellular
CCE output	Spearman R	1	95	Intracellular
CCE output	Spearman P	0	95	Intracellular
SCE output	Spearman R	0.878114	95	Intracellular
SCE output	Spearman P	7.7188e-06	95	Intracellular
Raw input	Spearman R	0.439057	95	Intracellular
Raw input	Spearman P	0.0888615	95	Intracellular
SCE output	Spearman R	0.736866	96	Intracellular
SCE output	Spearman P	0.00112896	96	Intracellular
Raw input	Spearman P	0.528942	96	Intracellular
SCE output	Spearman R	0	97	Intracellular
SCE output	Spearman P	1	97	Intracellular
Raw input	Spearman R	0.25349	97	Intracellular
Raw input	Spearman P	0.343482	97	Intracellular
SCE output	Spearman R	0.41487	98	Intracellular
SCE output	Spearman P	0.110074	98	Intracellular
Raw input	Spearman R	0.580818	98	Intracellular
Raw input	Spearman P	0.0183108	98	Intracellular
SCE output	Spearman R	0.522976	99	Intracellular
SCE output	Spearman P	0.0376505	99	Intracellular
Raw input	Spearman R	0	99	Intracellular
Raw input	Spearman P	1	99	Intracellular

## Sheet: Fig2c_Intercellular
	A2M	ACE2	ACKR1	ACTA2	ACTB	ACTG2	ADAM28	ADAMTS1	AGER	AGR3	AHSP	AIF1	AIRE	AKT1	ANPEP	ANXA1	APOE	AQP2	AQP3	AQP8	AREG	ARG1	ARID1A	ARPC3	ARPC5	ASCL3	ASPN	ATM	BANK1	BATF3	BCL2	BRAF	C15orf48	C1QB	C1QBP	C1R	C1S	C1orf194	C20orf85	C7	CA4	CAV1	CAVIN2	CCL11	CCL13	CCL14	CCL15	CCL16	CCL19
A2M	1	0	0	0	0	0	0	0	0	0	0	0	0	0	0	0	0	0	0	0	0	0	0	0	0	0	0	0	0	0	0	0	0	0	0	0	0	0	0	0	0	0	0	0	0	0	0	0	0
ACE2	0	1	0.313415	0	0	0	0.225054	0.453124	0.556659	0.286035	0.598058	0.251607	0.471838	0	0.382539	0	0	0.420073	0.334578	0.462893	0.226172	0.218727	0	0.0267109	0	0.862391	0.597414	0	0.094575	0.363685	0	0	0.761061	0.317377	0	0	0	0.280275	0.679447	0.568241	0.298176	0.24518	0.0473986	0.696527	0.289457	0.584415	0.399033	0.545429	0.145155
ACKR1	0	0.313415	1	0	0	0	0.554577	0.497766	0.413765	0.59379	0.580905	0.266627	0.593983	0	0.570096	0	0	0.429445	0.455184	0.335604	0.531669	0.52902	0	0	0	0.372939	0.368688	0	0.118858	0.611113	0	0	0.099411	0.38549	0	0	0	0.623997	0.232434	0.666793	0.266197	0	0.409237	0.375091	0.453232	0.580318	0.322941	0.335759	0.303669
ACTA2	0	0	0	1	0	0	0	0.00200037	0	0	0	0	0	0	0	0	0	0	0	0	0	0	0	0	0	0	0	0	0	0	0	0	0	0	0	0	0	0	0	0	0	0	0	0.0685615	0	0.0939634	0	0	0
ACTB	0	0	0	0	1	0	0	0	0	0	0	0	0	0	0	0	0	0	0	0	0	0	0	0	0	0	0	0	0	0	0	0	0	0	0	0	0	0	0	0	0	0	0	0	0	0	0	0	0
ACTG2	0	0	0	0	0	1	0	0	0	0	0	0	0.0153311	0	0	0	0	0	0	0	0	0	0	0	0	0	0	0	0	0	0.0630656	0	0.0611133	0.00960255	0	0	0	0	0	0	0	0	0	0	0	0	0	0	0
ADAM28	0	0.225054	0.554577	0	0	0	1	0.684559	0.560053	0.417665	0.334063	0.257983	0.432881	0	0.670029	0	0	0.35498	0.578534	0.405764	0.217937	0.46716	0	0.264839	0.0405067	0.422349	0.707054	0	0.396389	0.323389	0	0	0.665923	0	0	0	0	0.366328	0.269967	0.674278	0.65319	0.598736	0.815267	0	0.631738	0.426296	0.458928	0.303727	0.211286
ADAMTS1	0	0.453124	0.497766	0.00200037	0	0	0.684559	1	0.20959	0.345656	0.112393	0.473039	0.208078	0	0.23998	0	0	0.470551	0.593043	0.568491	0.467453	0.411399	0	0.227337	0	0.665939	0.0220561	0	0.306188	0.208818	0.0313288	0	0.116124	0.120702	0	0	0	0.13641	0.734121	0.314571	0.446593	0.377966	0.218357	0.523522	0.547866	0.45778	0.286026	0.252677	0.411802
AGER	0	0.556659	0.413765	0	0	0	0.560053	0.20959	1	0.842448	0.527184	0.107362	0.545852	0	0.248888	0	0	0.497025	0.560942	0.624155	0.437307	0.519461	0	0	0	0.596958	0.382139	0	0.393882	0.0656306	0.169251	0	0.437936	0	0	0	0	0.227038	0.642008	0.207446	0.719569	0.35149	0.825417	0.692576	0.8746	0.468912	0.626618	0.289202	0.345697
AGR3	0	0.286035	0.59379	0	0	0	0.417665	0.345656	0.842448	1	0.427942	0.246996	0.509708	0	0.526272	0	0	0.706566	0.158457	0.577215	0.131849	0.70547	0	0.301533	0	0.822943	0.5254	0	0.521577	0.339979	0	0	0.296825	0.402298	0	0	0	0.583529	0.70312	0.620518	0.206863	0	0.35295	0.622516	0.395586	0.650133	0.270458	0.748162	0.212902
AHSP	0	0.598058	0.580905	0	0	0	0.334063	0.112393	0.527184	0.427942	1	0.398438	0.4303	0	0.747604	0	0	0.244447	0.499895	0.483492	0.357819	0.265324	0	0.207611	0	0.35399	0.298741	0	0.373139	0.236272	0.107936	0	0.280889	0	0	0	0	0.242318	0.65022	0.557406	0.188621	0.551464	0.297919	0.677692	0.372116	0.596808	0.613248	0.456728	0.452353
AIF1	0	0.251607	0.266627	0	0	0	0.257983	0.473039	0.107362	0.246996	0.398438	1	0.23529	0	0.337233	0	0	0.384503	0	0.266543	0.212033	0.312306	0	0.0795283	0	0.709747	0.380956	0	0	0.00424523	0	0	0.509556	0	0	0	0	0.306876	0.182632	0.746134	0.572511	0	0.37422	0.508599	0.0730322	0.045138	0.460427	0.537273	0.270436
AIRE	0	0.471838	0.593983	0	0	0.0153311	0.432881	0.208078	0.545852	0.509708	0.4303	0.23529	1	0	0.773496	0	0	0.43921	0.838613	0.175299	0.530526	0.512545	0	0.0406977	0	0.791416	0.489672	0	0.628243	0.272917	0.0184403	0	0.374882	0.79942	0	0	0	0.262465	0.256821	0.331608	0.774414	0.508219	0.793495	0.524062	0.83567	0.333732	0.761889	0.530067	0.711727
AKT1	0	0	0	0	0	0	0	0	0	0	0	0	0	1	0	0	0	0	0	0	0	0	0	0	0	0	0	0	0	0	0	0	0	0	0	0	0	0	0	0	0	0	0	0	0	0	0	0	0
ANPEP	0	0.382539	0.570096	0	0	0	0.670029	0.23998	0.248888	0.526272	0.747604	0.337233	0.773496	0	1	0	0	0.342434	0.143218	0.209287	0.247768	0.556456	0	0	0	0.233202	0.055111	0	0.275382	0.794046	0.075067	0	0.230976	0.226416	0	0	0	0.512885	0.655488	0.129791	0.885959	0.191478	0.631232	0.642997	0.676609	0.74018	0.414449	0.434131	0.637264
ANXA1	0	0	0	0	0	0	0	0	0	0	0	0	0	0	0	1	0	0	0	0	0	0	0	0	0	0	0	0	0	0	0	0	0	0	0	0	0	0	0	0	0	0	0	0	0	0	0	0	0
APOE	0	0	0	0	0	0	0	0	0	0	0	0	0	0	0	0	1	0	0	0	0	0	0	0	0	0	0	0	0	0	0	0	0	0	0	0	0	0	0	0	0	0	0	0	0	0	0	0	0
AQP2	0	0.420073	0.429445	0	0	0	0.35498	0.470551	0.497025	0.706566	0.244447	0.384503	0.43921	0	0.342434	0	0	1	0.329151	0.440295	0.542583	0.567249	0	0	0	0.943201	0.330997	0	0.72873	0.535021	0	0	0.357054	0.103226	0	0	0	0.687248	0.127562	0.849815	0.419723	0.0246891	0.27098	0.169475	0.567828	0.514077	0.793098	0.270175	0.118248
AQP3	0	0.334578	0.455184	0	0	0	0.578534	0.593043	0.560942	0.158457	0.499895	0	0.838613	0	0.143218	0	0	0.329151	1	0.65793	0.454708	0.115783	0	0	0	0.201919	0.532579	0	0.435354	0.603881	0.317161	0	0.0795129	0.403846	0	0	0	0.816512	0.459601	0.407324	0.33401	0.0889008	0.734237	0.471078	0.780846	0.364259	0.438327	0.311417	0.657685
AQP8	0	0.462893	0.335604	0	0	0	0.405764	0.568491	0.624155	0.577215	0.483492	0.266543	0.175299	0	0.209287	0	0	0.440295	0.65793	1	0.932109	0.669491	0	0.0252776	0	0.324894	0.208551	0	0.134084	0.676617	0.0271473	0	0.577911	0.510404	0	0	0	0.424258	0.518927	0.459807	0.366096	0	0.497538	0.632178	0.500989	0.823954	0.189045	0.447146	0.775594
AREG	0	0.226172	0.531669	0	0	0	0.217937	0.467453	0.437307	0.131849	0.357819	0.212033	0.530526	0	0.247768	0	0	0.542583	0.454708	0.932109	1	0.424382	0	0.0192076	0	0.0950583	0.411177	0	0.545655	0.302481	0.354531	0	0.715738	0.289121	0	0	0	0.460805	0.587332	0.724829	0.429171	0.336429	0.355075	0.587149	0.776511	0.499633	0.38317	0.297822	0.272509
ARG1	0	0.218727	0.52902	0	0	0	0.46716	0.411399	0.519461	0.70547	0.265324	0.312306	0.512545	0	0.556456	0	0	0.567249	0.115783	0.669491	0.424382	1	0	0	0	0.475819	0.781263	0	0.489903	0.260826	0	0	0.548531	0.0514084	0	0	0	0.390249	0.407706	0.170983	0.429546	0.168162	0.685297	0.544627	0.0971478	0.807223	0.603978	0.621317	0.384714
ARID1A	0	0	0	0	0	0	0	0	0	0	0	0	0	0	0	0	0	0	0	0	0	0	1	0	0	0	0	0	0	0	0	0	0	0	0	0	0	0	0	0	0	0	0	0	0	0	0	0	0
ARPC3	0	0.0267109	0	0	0	0	0.264839	0.227337	0	0.301533	0.207611	0.0795283	0.0406977	0	0	0	0	0	0	0.0252776	0.0192076	0	0	1	0	0	0	0	0	0.035576	0	0	0	0.10403	0	0	0	0.249457	0.0280885	0	0.308674	0	0	0	0.237363	0	0	0.274514	0
ARPC5	0	0	0	0	0	0	0.0405067	0	0	0	0	0	0	0	0	0	0	0	0	0	0	0	0	0	1	0	0	0	0	0	0	0	0	0	0	0	0	0	0.0783754	0	0	0	0	0	0	0	0	0.0603879	0
ASCL3	0	0.862391	0.372939	0	0	0	0.422349	0.665939	0.596958	0.822943	0.35399	0.709747	0.791416	0	0.233202	0	0	0.943201	0.201919	0.324894	0.0950583	0.475819	0	0	0	1	0.343332	0	0.541393	0.558347	0	0	0.193975	0.340394	0	0	0	0.241802	0.244892	0.357703	0.625464	0.145911	0.546165	0.647736	0.679938	0.518645	0.281794	0.543609	0.567699
ASPN	0	0.597414	0.368688	0	0	0	0.707054	0.0220561	0.382139	0.5254	0.298741	0.380956	0.489672	0	0.055111	0	0	0.330997	0.532579	0.208551	0.411177	0.781263	0	0	0	0.343332	1	0	0.843258	0.633942	0	0	0.382694	0.28278	0	0	0	0.480096	0.682568	0.775145	0.365264	0.595393	0.548361	0.223584	0.814683	0.382676	0.166214	0.631702	0.480592
ATM	0	0	0	0	0	0	0	0	0	0	0	0	0	0	0	0	0	0	0	0	0	0	0	0	0	0	0	1	0	0	0	0	0	0	0	0	0	0	0	0	0	0	0	0	0	0	0	0	0
BANK1	0	0.094575	0.118858	0	0	0	0.396389	0.306188	0.393882	0.521577	0.373139	0	0.628243	0	0.275382	0	0	0.72873	0.435354	0.134084	0.545655	0.489903	0	0	0	0.541393	0.843258	0	1	0.435859	0	0	0.279672	0.71431	0	0	0	0.480214	0.728793	0.100299	0.57026	0	0.457147	0.795924	0.383373	0.847137	0.507527	0.437745	0.294794
BATF3	0	0.363685	0.611113	0	0	0	0.323389	0.208818	0.0656306	0.339979	0.236272	0.00424523	0.272917	0	0.794046	0	0	0.535021	0.603881	0.676617	0.302481	0.260826	0	0.035576	0	0.558347	0.633942	0	0.435859	1	0.0462078	0	0.365069	0.356399	0	0	0	0.404628	0.539233	0.270104	0.328462	0.401166	0.311409	0.326898	0.469828	0.776871	0.0934361	0.200986	0.182635
BCL2	0	0	0	0	0	0.0630656	0	0.0313288	0.169251	0	0.107936	0	0.0184403	0	0.075067	0	0	0	0.317161	0.0271473	0.354531	0	0	0	0	0	0	0	0	0.0462078	1	0	0	0	0	0	0	0	0.0219654	0	0.0500322	0	0	0	0.0202293	0	0.0406913	0	0.419856
BRAF	0	0	0	0	0	0	0	0	0	0	0	0	0	0	0	0	0	0	0	0	0	0	0	0	0	0	0	0	0	0	0	1	0	0	0	0	0	0	0	0	0	0	0	0	0	0	0	0	0
C15orf48	0	0.761061	0.099411	0	0	0.0611133	0.665923	0.116124	0.437936	0.296825	0.280889	0.509556	0.374882	0	0.230976	0	0	0.357054	0.0795129	0.577911	0.715738	0.548531	0	0	0	0.193975	0.382694	0	0.279672	0.365069	0	0	1	0.280276	0	0	0	0.044466	0.53065	0.374694	0.63047	0.281267	0.576262	0.527663	0.525011	0.747182	0.495076	0.616133	0.0951454
C1QB	0	0.317377	0.38549	0	0	0.00960255	0	0.120702	0	0.402298	0	0	0.79942	0	0.226416	0	0	0.103226	0.403846	0.510404	0.289121	0.0514084	0	0.10403	0	0.340394	0.28278	0	0.71431	0.356399	0	0	0.280276	1	0	0	0	0.445769	0.424265	0.159243	0.455752	0	0	0.393781	0.246326	0.605409	0.134419	0.064529	0.545644
C1QBP	0	0	0	0	0	0	0	0	0	0	0	0	0	0	0	0	0	0	0	0	0	0	0	0	0	0	0	0	0	0	0	0	0	0	1	0	0	0	0	0	0	0	0	0	0	0	0	0	0
C1R	0	0	0	0	0	0	0	0	0	0	0	0	0	0	0	0	0	0	0	0	0	0	0	0	0	0	0	0	0	0	0	0	0	0	0	1	0	0	0	0	0	0	0	0	0	0	0	0	0
C1S	0	0	0	0	0	0	0	0	0	0	0	0	0	0	0	0	0	0	0	0	0	0	0	0	0	0	0	0	0	0	0	0	0	0	0	0	1	0	0	0	0	0	0	0	0	0	0	0	0
C1orf194	0	0.280275	0.623997	0	0	0	0.366328	0.13641	0.227038	0.583529	0.242318	0.306876	0.262465	0	0.512885	0	0	0.687248	0.816512	0.424258	0.460805	0.390249	0	0.249457	0	0.241802	0.480096	0	0.480214	0.404628	0	0	0.044466	0.445769	0	0	0	1	0.319167	0.454457	0.517358	0	0.175626	0.392738	0.394906	0.335096	0.417854	0.199689	0.487143
C20orf85	0	0.679447	0.232434	0	0	0	0.269967	0.734121	0.642008	0.70312	0.65022	0.182632	0.256821	0	0.655488	0	0	0.127562	0.459601	0.518927	0.587332	0.407706	0	0.0280885	0.0783754	0.244892	0.682568	0	0.728793	0.539233	0.0219654	0	0.53065	0.424265	0	0	0	0.319167	1	0.367378	0.254835	0	0.427902	0.441421	0.762504	0.417253	0.24894	0.322376	0.252603
C7	0	0.568241	0.666793	0	0	0	0.674278	0.314571	0.207446	0.620518	0.557406	0.746134	0.331608	0	0.129791	0	0	0.849815	0.407324	0.459807	0.724829	0.170983	0	0	0	0.357703	0.775145	0	0.100299	0.270104	0	0	0.374694	0.159243	0	0	0	0.454457	0.367378	1	0.607669	0.546116	0.617628	0.104259	0.253296	0.53846	0.67797	0.70221	0.569456
CA4	0	0.298176	0.266197	0	0	0	0.65319	0.446593	0.719569	0.206863	0.188621	0.572511	0.774414	0	0.885959	0	0	0.419723	0.33401	0.366096	0.429171	0.429546	0	0.308674	0	0.625464	0.365264	0	0.57026	0.328462	0.0500322	0	0.63047	0.455752	0	0	0	0.517358	0.254835	0.607669	1	0.220228	0.141235	0.663856	0.379337	0.878405	0.615726	0.352853	0.554941
CAV1	0	0.24518	0	0	0	0	0.598736	0.377966	0.35149	0	0.551464	0	0.508219	0	0.191478	0	0	0.0246891	0.0889008	0	0.336429	0.168162	0	0	0	0.145911	0.595393	0	0	0.401166	0	0	0.281267	0	0	0	0	0	0	0.546116	0.220228	1	0.266822	0	0	0.260158	0.197522	0.424462	0.600729
CAVIN2	0	0.0473986	0.409237	0	0	0	0.815267	0.218357	0.825417	0.35295	0.297919	0.37422	0.793495	0	0.631232	0	0	0.27098	0.734237	0.497538	0.355075	0.685297	0	0	0	0.546165	0.548361	0	0.457147	0.311409	0	0	0.576262	0	0	0	0	0.175626	0.427902	0.617628	0.141235	0.266822	1	0.393801	0.476557	0.280494	0.294236	0.563729	0.516733
CCL11	0	0.696527	0.375091	0.0685615	0	0	0	0.523522	0.692576	0.622516	0.677692	0.508599	0.524062	0	0.642997	0	0	0.169475	0.471078	0.632178	0.587149	0.544627	0	0	0	0.647736	0.223584	0	0.795924	0.326898	0	0	0.527663	0.393781	0	0	0	0.392738	0.441421	0.104259	0.663856	0	0.393801	1	0.494938	0.316349	0.660415	0.812603	0.56054
CCL13	0	0.289457	0.453232	0	0	0	0.631738	0.547866	0.8746	0.395586	0.372116	0.0730322	0.83567	0	0.676609	0	0	0.567828	0.780846	0.500989	0.776511	0.0971478	0	0.237363	0	0.679938	0.814683	0	0.383373	0.469828	0.0202293	0	0.525011	0.246326	0	0	0	0.394906	0.762504	0.253296	0.379337	0	0.476557	0.494938	1	0.298413	0.481374	0.475444	0.807772
CCL14	0	0.584415	0.580318	0.0939634	0	0	0.426296	0.45778	0.468912	0.650133	0.596808	0.045138	0.333732	0	0.74018	0	0	0.514077	0.364259	0.823954	0.499633	0.807223	0	0	0	0.518645	0.382676	0	0.847137	0.776871	0	0	0.747182	0.605409	0	0	0	0.335096	0.417253	0.53846	0.878405	0.260158	0.280494	0.316349	0.298413	1	0.477291	0.421225	0.229313
CCL15	0	0.399033	0.322941	0	0	0	0.458928	0.286026	0.626618	0.270458	0.613248	0.460427	0.761889	0	0.414449	0	0	0.793098	0.438327	0.189045	0.38317	0.603978	0	0	0	0.281794	0.166214	0	0.507527	0.0934361	0.0406913	0	0.495076	0.134419	0	0	0	0.417854	0.24894	0.67797	0.615726	0.197522	0.294236	0.660415	0.481374	0.477291	1	0.498474	0.372055
CCL16	0	0.545429	0.335759	0	0	0	0.303727	0.252677	0.289202	0.748162	0.456728	0.537273	0.530067	0	0.434131	0	0	0.270175	0.311417	0.447146	0.297822	0.621317	0	0.274514	0.0603879	0.543609	0.631702	0	0.437745	0.200986	0	0	0.616133	0.064529	0	0	0	0.199689	0.322376	0.70221	0.352853	0.424462	0.563729	0.812603	0.475444	0.421225	0.498474	1	0.163003
CCL19	0	0.145155	0.303669	0	0	0	0.211286	0.411802	0.345697	0.212902	0.452353	0.270436	0.711727	0	0.637264	0	0	0.118248	0.657685	0.775594	0.272509	0.384714	0	0	0	0.567699	0.480592	0	0.294794	0.182635	0.419856	0	0.0951454	0.545644	0	0	0	0.487143	0.252603	0.569456	0.554941	0.600729	0.516733	0.56054	0.807772	0.229313	0.372055	0.163003	1
CCL2	0	0.176111	0.423903	0	0	0	0.410223	0.195275	0.420002	0	0.741004	0.0828643	0.281801	0	0.516857	0	0	0.203792	0.560577	0.616274	0.138979	0.476998	0	0.216868	0	0.405061	0.487155	0	0.121161	0.314648	0	0	0.476068	0.168588	0	0	0	0.349192	0.393145	0.730424	0.253975	0.209194	0.268043	0.655424	0.529604	0.358347	0.235407	0.240362	0.31498
CCL20	0	0	0.320391	0	0	0	0.604813	0.670616	0.0938427	0.403667	0.156161	0.33007	0.593046	0	0.693872	0	0	0.181039	0.712711	0.886526	0.594123	0.417123	0	0.445824	0	0.256552	0.553665	0	0.486743	0	0	0	0.764803	0.377137	0	0	0	0.338272	0.726774	0.593116	0.745531	0	0.589916	0.251755	0.487671	0.583064	0.485126	0.478855	0.0512261
CCL21	0	0.52222	0.443502	0	0	0	0.746597	0.457834	0.607571	0.424541	0.544689	0.242232	0.549654	0	0.550499	0	0	0.556833	0.0496689	0.536151	0.444203	0.153226	0	0	0	0.0569232	0.574514	0	0.472566	0.6966	0.421267	0	0.506394	0.494679	0	0	0	0.31871	0.301783	0.735307	0.585994	0.279508	0.663139	0.501429	0.152632	0.208431	0.334479	0.305994	0.331092
CCL26	0	0.518255	0.171699	0	0	0.047738	0.120417	0.301599	0.691736	0.180417	0.214711	0.365834	0.159094	0	0.808109	0	0	0.446856	0.379938	0.617328	0.380845	0.249013	0	0.182656	0	0.711717	0.577371	0	0.322032	0.391873	0	0	0.35014	0.222746	0	0	0	0.672761	0.600815	0.369299	0.684962	0.00941826	0.709864	0.634496	0.752439	0.443312	0.162886	0.487669	0.0597411
CCL28	0	0.559639	0.381932	0.0536286	0	0	0.143599	0.0280679	0.569557	0.640638	0.46688	0.483663	0.384027	0	0.475095	0	0	0.579026	0.22811	0.904433	0.384988	0.74211	0	0.353243	0	0.329379	0.62528	0	0.387961	0.386065	0	0	0.490602	0.195047	0	0	0	0.141928	0.421354	0.689516	0.350522	0	0.0716797	0.374516	0.750349	0.570513	0.660261	0.180974	0.547129
CCL3	0	0.518425	0.185911	0	0	0	0.429935	0.270449	0.618985	0.345378	0.687508	0.627279	0.436426	0	0.369441	0	0	0.347138	0.351127	0.569163	0.635598	0.66243	0	0.36971	0	0.174838	0.481879	0	0.488408	0.358335	0	0	0.207624	0.0805328	0	0	0	0.21985	0.378439	0.500474	0.464325	0.199062	0.672887	0.729773	0.707681	0.624822	0.285778	0.280134	0.438842
CCL3L1	0	0.4211	0.452217	0	0	0	0.423295	0.0932043	0.574587	0.50615	0.420307	0.614008	0.783372	0	0.538999	0	0	0.581758	0.446252	0.434462	0.757375	0.49307	0	0.21548	0	0.596565	0.665337	0	0.619476	0.475413	0	0	0.197898	0.223976	0	0	0	0.572661	0.737313	0.833208	0.742189	0.622391	0.431378	0.832326	0.258927	0.228475	0.627032	0.552756	0.327297
CCL4	0	0.593956	0.202141	0	0	0	0.767312	0.192728	0.568723	0.73891	0.751576	0.149314	0.766351	0	0.36432	0	0	0.0777998	0.861448	0.64111	0.616788	0.834669	0	0	0	0.261774	0.245129	0	0.106916	0.377857	0	0	0.767716	0.289601	0	0	0	0.148601	0.3425	0.762038	0.424126	0.358931	0.303303	0.893791	0.70931	0.57412	0.562224	0.187886	0.400939
CCL5	0	0.426326	0.0707887	0	0	0	0.282247	0.567425	0.2496	0.726252	0.626565	0.0417826	0.244601	0	0.355329	0	0	0.202115	0.587077	0.566322	0.473658	0.469221	0	0	0	0.319237	0.542152	0	0.322618	0.474901	0	0	0.166798	0.411491	0	0	0	0.47541	0.322586	0.407906	0.385217	0.291611	0.452059	0.341802	0.325359	0.86235	0.546742	0.572865	0.739009
CCL7	0	0.59781	0.489023	0	0	0	0.342733	0.322741	0.725759	0.725421	0.127535	0.317977	0.0438796	0	0.717319	0	0	0.229196	0.0786537	0.78247	0.383625	0.805015	0	0	0.0274005	0.239262	0.260994	0	0.257751	0.456236	0	0	0.26904	0.424776	0	0	0	0.224713	0.21086	0.716843	0.366999	0.632132	0.543766	0.324378	0.689647	0.528434	0.420589	0.299037	0.380621
CCL8	0	0.874601	0.698404	0	0	0	0.388439	0.341898	0.442847	0.48522	0.700878	0	0.589654	0	0.382701	0	0	0.550702	0.889471	0.84319	0.711037	0.492795	0	0	0	0.329757	0.538081	0	0.330006	0.41496	0.070457	0	0.103689	0.297998	0	0	0	0.449711	0.332333	0.282186	0.446314	0.537858	0.773671	0.772518	0.515248	0.69327	0.768736	0.444471	0.383854
CCND1	0	0	0	0	0	0	0	0	0	0	0	0	0	0	0	0	0	0	0	0	0	0	0	0	0	0	0	0	0	0	0	0	0	0	0	0	0	0	0	0	0	0	0	0	0	0	0	0	0
CCR1	0	0.259275	0.536911	0	0	0	0.529503	0.435056	0.350893	0.28367	0.179817	0.16201	0.192602	0	0.460438	0	0	0.167164	0.685983	0.485308	0.318852	0.342878	0	0	0	0.0854991	0.222656	0	0.457499	0.395779	0.214344	0	0.341415	0.441837	0	0	0	0.21641	0.291455	0.438222	0	0.0463915	0.542293	0	0.43013	0.374453	0.216623	0.644282	0.0513556
CCR2	0	0.528571	0.708816	0	0	0	0.545182	0.413182	0.4337	0.479579	0.401687	0.139418	0.386497	0	0.654436	0	0	0.623861	0.529943	0.689081	0.202323	0.580408	0	0	0	0.359501	0.494755	0	0.277986	0.222707	0	0	0.411413	0.248129	0	0	0	0.745995	0.513831	0.538522	0.434146	0.0495228	0.848603	0.333529	0.583227	0.575274	0.546656	0.138802	0.325006
CCR3	0	0.357009	0.662071	0	0	0	0.0407121	0.431173	0.420731	0.0287234	0.275594	0.189754	0.730297	0	0.631959	0	0	0.787914	0.331606	0.687684	0.531513	0.6477	0	0	0	0.225736	0.477049	0	0.278946	0.696583	0.0736316	0	0.556806	0.214713	0	0	0	0.419075	0.475041	0.863333	0.371337	0.533467	0.436809	0.679277	0.346563	0.519149	0.576185	0.221921	0.33094
CCR4	0	0.819037	0.488792	0	0	0	0.489348	0.359851	0.313078	0.48398	0.567389	0.293639	0.085054	0	0.56845	0.0139723	0	0.602833	0.344426	0.949288	0.606017	0.42742	0	0.222428	0	0.384345	0.416408	0	0.574409	0.478517	0	0	0.473561	0.369754	0	0	0	0.59529	0.636966	0.480852	0.546482	0	0.481517	0.791238	0.317598	0.508359	0.540957	0.765504	0.523545
CCR5	0	0.0561799	0.678037	0	0	0	0.810902	0.0849736	0.256953	0.364682	0.2657	0.665858	0.474514	0	0.396512	0	0	0.881502	0.694144	0.643507	0.118444	0.66853	0	0	0	0.0667437	0.166007	0	0.15604	0.275976	0	0	0.664844	0.138201	0	0	0	0.456265	0.862852	0.597212	0.358767	0.110025	0.477508	0.57727	0.651428	0.694961	0.583688	0.36951	0.377116
CCR6	0	0.43295	0.39933	0	0	0	0.361235	0.223377	0.34053	0.444629	0.835528	0.00842125	0.448347	0	0.306064	0	0	0.531677	0.124857	0.747175	0.462205	0.0336393	0	0.222753	0	0.460257	0.029441	0	0.640929	0.471966	0.0197901	0	0.443097	0.492672	0	0	0	0.414176	0.4588	0.313483	0.540893	0.309279	0.265716	0.402636	0.33441	0.585691	0.485602	0.409583	0.654182
CCR7	0	0.418138	0.207803	0	0	0	0.388918	0.503628	0.439544	0.715221	0.324706	0.389959	0.53442	0	0.193365	0	0	0.516944	0.0787163	0.33659	0.448481	0.155312	0	0	0	0.711525	0.108769	0	0.649854	0.536963	0.0286829	0	0.0987177	0.470372	0	0	0	0.392732	0.717176	0.800513	0.43893	0.27359	0.235642	0.196459	0.376809	0.362776	0.334929	0.797216	0.407401
CD14	0	0.326816	0.541189	0	0	0.14823	0.0434592	0.745783	0.411326	0.660669	0.530719	0.22105	0.426605	0	0.610539	0	0	0.261259	0.351672	0.450697	0.313905	0.290275	0	0	0	0.246951	0.679037	0	0.56412	0.143351	0	0	0.616906	0.545528	0	0	0	0.431709	0.202575	0.115021	0.81522	0.107567	0.36928	0.0880254	0.2397	0.210126	0.398538	0.0972396	0.569946
CD163	0	0.0482167	0.0743496	0	0	0	0.13584	0	0	0.203796	0.167464	0	0.374496	0	0.199255	0	0	0	0.341664	0.0865851	0.331625	0.27381	0	0.0317475	0	0.296447	0.267546	0	0.329159	0	0	0	0.109722	0	0	0	0	0.112796	0.207218	0	0.564025	0	0	0.138447	0.417185	0.219536	0.41423	0.00886561	0.000343596
CD19	0	0.754987	0.625544	0	0	0	0.449717	0.282574	0.354385	0.793281	0.620289	0.421952	0.304943	0	0.630357	0	0	0.518826	0.400842	0.249709	0.0891049	0.617191	0	0	0	0.327935	0.554249	0	0.648563	0.802389	0	0	0.551566	0.308322	0	0	0	0.468592	0.318333	0.344919	0.843198	0.158678	0.112903	0.820835	0.392159	0.473438	0.690011	0.66153	0.318529
CD1A	0	0.295102	0.069546	0	0	0	0.00544887	0.312933	0.779146	0.60692	0.393077	0.0707055	0.204791	0	0.143853	0	0	0.602434	0.63478	0.383044	0.384506	0.484602	0	0	0	0.510576	0.544782	0	0.546635	0.389659	0	0	0.542489	0.315652	0	0	0	0.24112	0.486608	0.739068	0.202618	0.209147	0.179178	0.528553	0.235315	0.357284	0.877806	0.377532	0.448644
CD1C	0	0.344154	0.413581	0	0	0	0.367881	0.484659	0.626262	0.476427	0.308046	0.202762	0.677772	0	0.825521	0	0	0.471707	0.523069	0.34709	0.463467	0.415842	0	0	0	0.686877	0.469545	0	0.375561	0.420408	0	0	0.374953	0.439943	0	0	0	0.579153	0.567069	0.0420248	0.714805	0	0.0409725	0.349079	0.489514	0.549381	0.711887	0.359614	0.555658
CD2	0	0.378304	0.704768	0	0	0	0.131885	0.394973	0.226786	0.600232	0.697347	0.456164	0.586119	0	0.0534415	0	0	0.614503	0.494334	0.698977	0.404365	0.581054	0	0.133289	0	0.136151	0.0599988	0	0.71057	0.348644	0	0	0.543959	0.198867	0	0	0	0.255636	0.485268	0.406925	0.603267	0.19846	0.399732	0.551639	0.179153	0.44828	0.702565	0.490446	0.446463
CD247	0	0.463068	0.744954	0	0	0	0.116554	0.669579	0.325981	0.2975	0.407931	0.106466	0.418461	0	0.432386	0	0	0.495601	0.319009	0.481454	0.11312	0.692877	0	0.337375	0	0.216466	0.48537	0	0.223908	0.507407	0.0554968	0	0.112956	0.427597	0	0	0	0.405433	0.798953	0.537359	0.849846	0.183956	0.462468	0.837815	0.281518	0.382421	0.389987	0.659818	0.689396
CD27	0	0.141632	0.354889	0	0	0	0.371404	0.238393	0.55945	0.460941	0.471824	0.0423379	0.576781	0	0.761572	0	0	0.430163	0.286704	0.241505	0.596885	0.297254	0	0	0	0.223345	0.535197	0	0.546407	0.185785	0.34294	0	0.847924	0.0160262	0	0	0	0.643502	0.764897	0.542343	0.721712	0.418386	0.397289	0.359267	0.429215	0.512996	0.223298	0.669576	0.866708
CD274	0	0.182058	0.0135436	0	0	0	0.368114	0.402395	0.208912	0.19647	0.371188	0	0.490962	0	0.268897	0	0	0.341124	0.249921	0.190255	0.296456	0.462238	0	0.0275426	0	0.569283	0.0408837	0	0.0872215	0.23094	0	0	0.37344	0.358946	0	0	0	0	0.308597	0.560473	0.468512	0.0643642	0.33363	0.640495	0.658334	0.284012	0.213784	0.340753	0.49839
CD276	0	0	0	0	0	0	0	0	0	0	0	0	0	0	0	0	0	0	0	0	0	0	0	0	0	0	0	0	0	0	0	0	0	0	0	0	0	0	0	0	0	0	0	0	0	0	0	0	0
CD28	0	0.572892	0.0468662	0	0	0	0.702091	0.247643	0.406407	0.114314	0.444282	0.128869	0.416142	0	0.949644	0	0	0.348137	0.667489	0.397351	0.534075	0.292713	0	0	0	0.744523	0.0757017	0	0.251643	0.533703	0	0	0.433507	0.391787	0	0	0	0.208086	0.0264822	0.639802	0.868833	0	0.535759	0.539508	0.381067	0.271324	0.521218	0.508925	0.368349
CD37	0	0.699217	0.20263	0	0	0	0.142992	0.437159	0.384234	0.558617	0.597483	0.437675	0.103233	0	0.553365	0	0	0.636494	0.189605	0.322582	0.111876	0.687639	0	0.253734	0	0.758538	0.104972	0	0.745519	0.291611	0	0	0.665904	0.642117	0	0	0	0.0518928	0.0977601	0.852833	0.594097	0.385837	0.120836	0.728959	0.68083	0.856304	0.737845	0.540626	0.300434
CD38	0	0	0	0	0	0	0	0	0	0	0	0	0	0	0	0	0	0.14716	0	0	0	0	0	0	0	0	0	0	0.165312	0	0	0	0	0.162138	0	0	0	0	0.104245	0	0	0	0	0	0	0	0	0.29732	0
CD3D	0	0.266784	0.262326	0.00776802	0	0	0.839306	0.421619	0.644865	0.229832	0.540684	0.074925	0.547456	0	0.270947	0	0	0.400739	0.448353	0.270579	0.654537	0.687069	0	0	0	0.87765	0.227854	0	0.245318	0.234117	0.115274	0	0.0720573	0.266293	0	0	0	0.0868846	0.198912	0.739297	0.387406	0.0757962	0.678601	0.686084	0.931609	0.500901	0.527274	0.370293	0.749002
CD3E	0	0.544218	0.506307	0	0	0	0.636586	0.352487	0.385674	0.715421	0.6571	0.201981	0.521835	0	0.419877	0	0	0.357265	0.439405	0.502343	0.705012	0.609372	0	0.281765	0	0.399937	0.380262	0	0.619783	0.150849	0	0	0.443946	0	0	0	0	0.57601	0.302153	0.577463	0.794693	0.24473	0.142995	0.492562	0.586434	0.441548	0.732645	0.366554	0.177675
CD4	0	0.716425	0.486451	0	0	0	0.110179	0.221793	0.320894	0.765868	0.332588	0.2772	0.0585882	0	0.057207	0	0	0.0919017	0.000921861	0.417337	0.535091	0.325992	0	0.223724	0	0.447343	0.162948	0	0.459429	0.625832	0.123246	0	0.379279	0.406138	0	0	0	0.56054	0.268255	0.279604	0.734694	0.0313067	0.518417	0.213828	0.0708426	0.320402	0.15708	0.23854	0.147889
CD40	0	0.272832	0.236989	0	0	0	0.377398	0.0964978	0.0412246	0.42252	0.618599	0.367848	0.510642	0	0.249844	0	0	0.445554	0.735698	0.769733	0.377213	0.481314	0	0	0	0.221794	0.126774	0	0.430977	0.37089	0.206901	0	0.489176	0.411771	0	0	0	0.31312	0.257967	0.321878	0.405694	0.328358	0.554991	0.321927	0.381368	0.385224	0.576696	0.381031	0.525563
CD40LG	0	0.831136	0.271428	0.0283108	0	0	0.0235539	0.672762	0.635412	0.00069427	0.751752	0.355839	0.68028	0	0.506254	0	0	0.48529	0.428094	0.755143	0.433841	0.3857	0	0.236432	0	0.196006	0.0190515	0	0.62214	0.063229	0	0	0.632617	0.502074	0	0	0	0.709285	0.549769	0.171246	0.689789	0.435864	0.720101	0.402211	0.452336	0.323615	0.441984	0.599391	0.124221
CD44	0	0	0	0	0	0	0	0	0	0	0	0	0	0	0	0	0	0	0	0	0	0	0	0	0	0	0	0	0	0	0	0	0	0	0	0	0	0	0.022221	0	0	0	0	0	0	0	0	0	0
CD45RA	0	0.769609	0.375308	0	0	0	0.667952	0.469512	0.734544	0.364045	0.755338	0.0525811	0.087934	0	0.666894	0	0	0.485475	0.091259	0.496076	0.662767	0.566765	0	0.387891	0	0.0383761	0.739437	0	0.58694	0.592221	0	0	0.742018	0.321322	0	0	0	0.666115	0.249516	0.884967	0.0180095	0.245893	0.210311	0.621946	0.641923	0.526115	0.656685	0.406156	0.388547
CD45RO	0	0.858498	0.251943	0	0	0	0	0.515819	0.0768721	0.0556357	0.172103	0.063844	0	0	0.869181	0	0	0.416881	0.425634	0.183891	0.365724	0.211861	0	0.224901	0.165665	0.513605	0.613805	0	0.293781	0.615464	0	0	0.603995	0.539659	0	0	0	0.360409	0.457818	0.6659	0.186481	0.279296	0.562823	0.563253	0.52501	0.465685	0.679857	0.305617	0.245357
CD47	0	0	0	0	0	0	0	0	0	0	0	0	0	0	0	0	0	0	0	0	0	0	0	0	0	0	0	0	0	0	0	0	0	0	0	0	0	0	0	0	0	0	0	0	0	0	0	0	0
CD68	0	0.787657	0.466057	0	0	0	0.297197	0.281291	0.099014	0.571996	0.659917	0.249243	0.117996	0	0.651283	0	0	0.559307	0.33898	0.828539	0.489586	0.674691	0	0	0	0.062069	0.309213	0	0.214382	0	0.226707	0	0.68754	0.349019	0	0	0	0.142705	0.779859	0.484397	0.680099	0.170864	0.458597	0.410764	0.437745	0.0356372	0.413348	0.300537	0.0937656
CD69	0	0.272116	0.313792	0	0	0	0.356625	0.177061	0.445827	0.382045	0.561603	0.245469	0.16639	0	0.615225	0	0	0.325824	0.317127	0.115764	0.83659	0.349879	0	0	0	0.454101	0.344712	0	0.259845	0.385819	0	0	0.0935342	0.296765	0	0	0	0.377293	0.851464	0.229059	0.0240181	0.259611	0.889054	0.584784	0.908361	0.75315	0.657718	0.606453	0.569452
CD74	0	0	0	0	0	0	0	0.0989677	0	0	0.224511	0	0	0	0	0	0	0	0.182615	0	0	0	0	0	0	0	0.010023	0	0	0.185959	0	0	0	0	0	0	0	0	0	0	0.237782	0	0.147329	0	0	0	0.0687572	0.0329444	0
CD79A	0	0.638546	0.152806	0	0	0	0.431486	0.172712	0.631946	0.347302	0.261156	0.259959	0.50127	0	0.524044	0	0	0.408698	0.00919491	0.721236	0	0.814348	0	0	0	0.470546	0.45717	0	0.462751	0.3512	0	0	0.869738	0.582465	0	0	0	0.381072	0.691147	0.622981	0.146388	0.101485	0.26563	0.308631	0.40057	0.434047	0.639938	0.679809	0.392384
CD79B	0	0.899064	0.505046	0	0	0	0.136073	0.721008	0.713492	0.347015	0.381336	0.46399	0.119695	0	0.855139	0	0	0.332674	0.56894	0.413214	0.130182	0.382945	0	0.0266122	0	0.573835	0.681842	0	0.544447	0.127062	0	0	0.441716	0.154642	0	0	0	0.469904	0.543066	0.494348	0.177306	0.506983	0.674208	0.696728	0.190273	0.738357	0.506889	0.684808	0.941873
CD80	0	0.580948	0.204691	0	0	0	0.212502	0	0.531729	0.453221	0.373898	0.170722	0.310353	0	0.395167	0	0	0.269689	0.618474	0.721519	0.687961	0.478041	0	0.163338	0	0.656827	0.542312	0	0.547041	0.531592	0	0	0.566512	0.257109	0	0	0	0.544545	0.538122	0.438566	0.223287	0.152863	0.342683	0.710488	0.680308	0.669672	0.711717	0.664988	0.113385
CD83	0	0.242842	0.171368	0	0	0	0.461574	0.154394	0.00494001	0.178029	0.613296	0.448613	0.368121	0	0.507909	0	0	0.328891	0.397723	0	0.38188	0.42098	0	0.257669	0.00265509	0.498495	0.426911	0	0.345758	0.312858	0	0.0516925	0.19631	0	0	0	0	0.0222641	0.189604	0.243271	0.448884	0	0.463175	0.445022	0.275982	0.422028	0.723425	0.325829	0.202903
CD86	0	0.316168	0.526058	0	0	0	0.639243	0.415319	0.172007	0.213623	0.542809	0.118788	0.432132	0	0.432064	0	0	0.156378	0.794792	0.678875	0	0.32579	0	0	0	0.0407392	0.47669	0	0.271715	0.235448	0	0	0.293648	0	0	0	0	0	0.460285	0.334222	0.319015	0.134853	0.101329	0.611106	0.13415	0.275068	0.479188	0.445917	0.0955724
CD8A	0	0.418827	0.671128	0	0	0	0.298474	0.769371	0.35786	0.477989	0.655881	0.372284	0.785625	0	0.607732	0	0	0.611843	0.499549	0.92036	0.233177	0.11868	0	0.174624	0	0.39337	0.660039	0	0.311712	0.307073	0	0	0.491898	0.569706	0	0	0	0.613	0.752692	0.751428	0.493841	0.626921	0.343515	0.680863	0.709991	0.704524	0.219899	0.7715	0.477419
CD8B	0	0.878118	0.329287	0	0	0	0.683528	0.155029	0.572698	0.0490823	0.481149	0.115647	0.553779	0	0.645277	0	0	0.418553	0.441163	0.189393	0.812735	0.808408	0	0	0	0.140104	0.274881	0	0.370234	0.773189	0	0	0.757314	0.376402	0	0	0	0.301983	0.509617	0.288887	0.778142	0.498499	0.59592	0.22626	0.786279	0.33621	0.187599	0.462105	0.577245
CDK1	0	0	0.205315	0	0	0	0.157241	0.151955	0.494988	0	0.170174	0	0	0	0.249092	0	0	0	0.188642	0	0.317232	0	0	0.00452052	0	0.0678155	0	0	0	0	0	0	0.0754419	0	0	0	0	0	0	0	0.022915	0	0	0.177916	0.120552	0	0	0.248677	0
CDK12	0	0	0	0	0	0	0	0	0	0	0.062723	0	0	0	0	0	0	0	0	0	0	0	0	0	0	0	0	0	0.0117252	0	0	0	0	0	0	0	0	0	0.132493	0	0	0	0	0	0	0	0	0	0
CDK2	0	0	0	0	0	0	0	0	0	0.0903215	0	0	0	0	0	0	0	0	0	0	0.191157	0	0	0	0	0.108901	0	0	0	0	0	0	0	0	0	0	0	0	0	0	0	0	0.0459251	0	0	0	0	0	0
CDK4	0	0	0	0	0	0	0	0	0	0	0	0	0	0	0	0	0	0	0	0	0	0	0	0	0	0	0	0	0	0	0	0	0	0	0	0	0	0	0	0	0	0	0	0	0	0	0	0	0
CDK6	0	0	0	0	0	0	0	0	0	0	0	0	0	0	0	0	0	0	0	0	0	0	0	0	0	0	0	0	0	0	0	0	0	0	0	0	0	0	0	0	0	0	0	0	0	0	0	0	0
CDKN1A	0	0	0	0	0	0	0	0	0.128355	0	0	0	0	0	0	0	0	0.152491	0.062409	0	0	0	0	0	0	0.286936	0	0	0	0	0	0	0	0	0	0	0	0	0	0	0.418974	0	0.0698306	0	0	0	0	0	0
CDKN1B	0	0	0	0	0	0	0	0	0	0	0	0	0	0	0	0	0	0	0	0	0	0	0	0	0	0	0.0214764	0	0	0	0	0	0	0	0	0	0	0	0	0	0	0	0	0	0	0	0	0	0
CDKN1C	0	0.347669	0.464721	0	0	0	0.189485	0.293651	0.435558	0.366499	0.47491	0.178454	0.474093	0	0.541675	0	0	0.464106	0.260541	0.420084	0.146515	0.733195	0	0	0	0.326249	0.604525	0	0.516956	0.321233	0	0	0.616044	0.0865583	0	0	0	0.32926	0.504609	0.374315	0.700726	0.444134	0.600625	0.62146	0.475669	0.372382	0.700852	0.311255	0.662209
CDKN2A	0	0.238166	0.649497	0	0	0	0.794716	0.144919	0.464577	0.247291	0.325639	0.141608	0.277314	0	0.222559	0	0	0.531646	0.672137	0.439947	0.810268	0.401309	0	0	0	0.217394	0.626815	0	0.344074	0.224954	0	0	0.359004	0.287013	0	0	0	0.454228	0.0777145	0.556493	0.487798	0.513386	0.34664	0.615564	0.431101	0.413854	0.762932	0.888148	0.212494
CDKN2B	0	0.518943	0.118961	0	0	0	0.454475	0.27139	0.643554	0.674737	0.565159	0.167016	0.794674	0	0.268214	0	0	0.74802	0.65887	0.639218	0.643071	0.417521	0	0.158909	0	0.0445967	0.285625	0	0.526743	0.244096	0.396042	0	0.537501	0.571561	0	0	0	0.0634681	0.336471	0.251395	0.186395	0.269225	0.0867634	0.356579	0.186157	0.479899	0.52452	0.506392	0.501817
CDKN2C	0	0	0	0	0	0	0	0	0	0	0	0	0	0	0	0	0	0	0	0	0	0	0	0	0	0	0	0	0	0	0	0	0	0	0	0	0	0	0	0	0	0	0	0	0	0	0	0	0
CDKN2D	0	0.446569	0.789773	0	0	0	0.121477	0.071766	0.782336	0.547348	0.740919	0.265354	0.368045	0	0.384576	0	0	0.436215	0.165591	0.151238	0.480778	0.344146	0	0.0296977	0	0.329669	0.121386	0	0.464783	0.372738	0.0939611	0	0.470282	0.620173	0	0	0	0.319704	0.361964	0.562629	0.44212	0.49036	0.298122	0.474722	0.730614	0.52959	0.504954	0.608283	0.530909
CDX1	0	0.629486	0.117729	0	0	0	0.271266	0.60977	0.273062	0.212764	0.396577	0.309308	0.510972	0	0.559779	0	0	0.39822	0.0748082	0.684306	0.40036	0.279077	0	0	0	0.379138	0.488765	0	0.165115	0.186965	0	0	0.492331	0.12817	0	0	0	0.692768	0.158921	0.317486	0.564818	0.601841	0.539286	0.690342	0.227291	0.370713	0.560003	0.415511	0.686504
CDX2	0	0.624522	0.281619	0	0	0	0.744003	0.361763	0.28888	0.892874	0.519878	0	0.0194588	0	0.3776	0	0	0.610971	0.649329	0.500699	0.232178	0.556711	0	0	0	0.742286	0.676391	0	0.268018	0.370983	0.161699	0	0.770719	0.678533	0	0	0	0.270798	0.346749	0.621257	0.443321	0.35738	0.461529	0.628445	0.524229	0.347184	0.410139	0.322538	0.357245
CEACAM1	0	0.15217	0.416189	0	0	0.11603	0.312345	0.42845	0.571703	0.295258	0.638113	0.537305	0.491887	0	0.634163	0	0	0.10291	0.907087	0.180742	0.596388	0.51536	0	0.187755	0	0.218045	0.558334	0	0.294842	0	0.0162019	0	0.376765	0.124426	0	0	0	0.422657	0.40909	0.552551	0.221938	0	0.481642	0.569865	0.48972	0.481489	0.30474	0.577835	0.344288
CEACAM6	0	0.904386	0.414755	0	0	0	0.388081	0.228413	0.481207	0.427747	0.49251	0.167984	0.747009	0	0.562406	0	0	0.435309	0.396721	0.399085	0.400416	0.299952	0	0	0	0.324739	0.420219	0	0.368373	0.206622	0.212357	0	0.717474	0.470715	0	0	0	0.468096	0.321966	0.279494	0.0630937	0.218361	0.27972	0.563118	0.248616	0.355877	0.44497	0.135361	0.537749
CEACAM8	0	0.437445	0.301264	0	0	0	0.198428	0.500985	0.637471	0.063819	0.153385	0.443092	0.636621	0	0.523379	0	0	0.580703	0.609037	0.549884	0.664686	0.446598	0	0.170368	0.0664432	0.275	0.0350082	0	0.47149	0.554004	0	0	0.289391	0.663943	0	0	0	0.440718	0.663078	0.39339	0.389842	0.00497053	0.584592	0.589539	0.830083	0.457558	0.699558	0.522333	0.241473
CENPF	0	0	0	0	0	0	0	0	0	0	0.146137	0	0.0313588	0	0	0	0	0	0	0	0	0.0186764	0	0	0	0	0	0	0	0	0	0	0	0.22444	0	0	0	0	0	0.0259324	0.0456873	0	0	0	0.141758	0	0	0.00852051	0
CENPV	0	0.00712639	0.374996	0	0	0	0.123498	0	0.411272	0	0.131036	0	0.590666	0	0.357663	0	0	0.428532	0.285296	0.722102	0.363969	0	0	0	0	0	0.233798	0	0.568132	0.0518493	0.0610723	0	0.336872	0.419628	0	0	0	0.00232502	0.504731	0.172077	0.213178	0.0637396	0.550074	0.188053	0	0.265058	0.324639	0.131527	0.393104
CFC1	0	0.67098	0.401625	0	0	0	0.310064	0.118393	0.0778757	0.499782	0.384058	0.170933	0.836894	0	0.25123	0	0	0.192925	0.775274	0.207127	0.752298	0.933071	0	0	0	0.671427	0.253398	0	0.630768	0.178149	0	0	0.281666	0.369208	0	0	0	0.142496	0.152226	0.641964	0.545072	0.212322	0.552716	0.694087	0.896426	0.309983	0.318384	0.319397	0.196879
CHGA	0	0.404882	0.239281	0	0	0	0.220781	0.579707	0.636732	0.691026	0.0989722	0.248832	0.223603	0	0.519053	0	0	0.212186	0.368032	0.553777	0.532031	0.596655	0	0.128408	0	0.218432	0.527547	0	0.407229	0.245086	0	0	0.818964	0.370862	0	0	0	0.468063	0.639691	0.365101	0.707675	0.0686892	0.219585	0.3821	0.508351	0.621493	0.371614	0.441275	0.12774
CHIT1	0	0.140869	0.487892	0	0	0	0.380261	0.372659	0.384005	0.424857	0.780339	0.666677	0.364443	0	0.59091	0	0	0.357038	0.147945	0.382534	0.0329197	0.74242	0	0	0	0.518603	0.203568	0	0.562032	0.463262	0	0	0.545062	0.0388127	0	0	0	0.540412	0.536734	0.661479	0.418358	0.358627	0.683128	0.194112	0.410818	0.0197665	0.396836	0.256502	0.605729
CLCA1	0	0.740152	0.210059	0	0	0	0.69229	0.406106	0.138862	0.288514	0.585257	0.391283	0.115266	0	0.0556506	0	0	0.152278	0.765791	0.310046	0.600708	0.22999	0	0	0	0.360028	0.285412	0	0.241719	0.433669	0	0	0.600473	0.0839563	0	0	0	0.0797853	0.352925	0.507329	0.438177	0.429665	0.400624	0.445851	0.390226	0.555108	0.421002	0.713893	0.225666
CLEC10A	0	0.0180455	0.826077	0	0	0	0.734071	0.666951	0.659813	0.186911	0.845119	0	0.512224	0	0.510011	0	0	0.42569	0.604285	0.405923	0.28071	0.648453	0	0	0	0.236512	0.436321	0	0.575136	0.358613	0.177705	0	0.205656	0.176768	0	0	0	0.433003	0.801261	0.707163	0.707398	0.316732	0.0480537	0.264585	0.345712	0.504019	0.378483	0.314386	0.734756
CLEC12A	0	0.629256	0.744594	0	0	0	0.482394	0.370564	0.176578	0.527239	0.160513	0.42608	0.235586	0	0.319629	0	0	0.524287	0.394864	0.223846	0.64229	0.265601	0	0	0	0.166062	0.730752	0	0	0.636702	0	0	0.782173	0.203877	0	0	0	0.221787	0.544105	0.486975	0.339039	0	0.353136	0.559891	0.348452	0.465214	0.795217	0.267759	0.47617
CMKLR1	0	0.624325	0.414025	0	0	0	0.0901804	0.644009	0.821896	0.389845	0.770918	0	0.461118	0	0.349373	0	0	0.287439	0.308019	0.779999	0.367026	0.338183	0	0	0	0.513813	0.614634	0	0.31794	0	0	0	0.222814	0.367412	0	0	0	0.569095	0.808762	0.442401	0.0792768	0.211893	0.438236	0.795713	0.534121	0.107385	0.730392	0.376823	0.809911
CORO1A	0	0.180885	0.265113	0	0	0	0.549213	0.0622594	0.344023	0.0744646	0.318203	0.29335	0	0	0.335193	0	0	0.219354	0.282024	0.188141	0.274167	0	0	0	0	0.143163	0.488556	0	0.55477	0.270387	0.134199	0	0.238493	0	0	0	0	0.182759	0.703097	0.579947	0.445306	0.0714902	0.186112	0.162752	0.249657	0	0.162439	0.463307	0.20327
COTL1	0	0	0	0	0	0	0	0	0	0	0	0	0	0	0	0	0	0	0	0	0	0	0	0	0	0	0	0	0.0432696	0	0	0	0	0	0	0	0	0	0	0	0.0074461	0	0	0	0	0	0	0	0
CPA3	0	0.301887	0.842282	0	0	0	0.455354	0.368981	0.46798	0.445677	0.71644	0.310617	0.126657	0	0.537269	0	0	0.932848	0.0369679	0.0634727	0.496527	0.458525	0	0.0960534	0	0.584078	0.565517	0	0.180271	0.385976	0	0	0.638921	0.278606	0	0	0	0.776062	0.863849	0.534113	0.581161	0.25859	0.324024	0.898497	0.0179824	0.411458	0.305089	0.432323	0.342818
CSF1	0	0	0	0	0	0	0	0	0	0	0	0	0	0	0	0	0	0	0	0	0	0	0	0	0	0	0	0	0	0	0	0	0	0	0	0	0	0	0	0	0	0	0	0	0	0	0	0	0
CSF1R	0	0	0.00717036	0	0	0	0	0	0.055861	0.526582	0.100246	0.208156	0.152452	0	0.490114	0	0	0.105112	0	0.0496693	0	0.151227	0	0	0	0.0278466	0	0	0.464204	0	0.214295	0	0	0.245202	0	0	0	0.144424	0.318174	0.122703	0.29178	0.323046	0	0	0.16934	0.0706567	0	0.0804363	0
CST7	0	0.214421	0.367288	0	0	0	0.23736	0.520923	0.498406	0.462929	0.352493	0.37576	0.341892	0	0.556153	0	0	0.365749	0.522913	0.574839	0.471916	0.802735	0	0	0.156063	0.36195	0.708554	0	0.520691	0.141279	0	0	0.664449	0.17482	0	0	0	0.28493	0.372234	0.630537	0.410939	0.218037	0.442148	0.424605	0.547388	0.554694	0.483352	0.488226	0.718777
CTLA4	0	0.481911	0.683837	0	0	0	0.348505	0.342585	0.498622	0.749989	0.841562	0.411906	0.427714	0	0.525523	0	0	0.397876	0.739981	0.17463	0.499518	0.379611	0	0	0	0.0642344	0.197956	0	0.504599	0.03706	0	0	0.229336	0.390944	0	0	0	0.49865	0.487402	0.307063	0.371686	0.192999	0.474857	0.762067	0.603464	0.675569	0.40928	0.372719	0.570694
CTNNB1	0	0	0	0	0	0	0	0	0	0	0	0	0	0	0	0	0	0	0	0	0	0	0	0	0	0	0	0	0	0	0	0	0	0	0	0	0	0	0	0	0	0	0	0	0	0	0	0	0
CTSB	0	0.111557	0	0	0	0	0.334075	0.0596284	0	0.128472	0	0.205607	0.41416	0	0.226103	0	0	0.208947	0.258646	0.0785943	0.0531996	0.080658	0	0.124073	0	0.177329	0.228507	0	0.272912	0.303569	0	0	0.0113131	0.175579	0	0	0	0.47905	0.233431	0.0345249	0.243439	0.390076	0.535811	0.549998	0.286527	0.277041	0	0	0.0313247
CTSD	0	0	0	0	0	0	0	0	0	0	0	0	0	0	0	0	0	0	0	0	0	0	0	0	0	0	0	0	0	0	0	0	0	0	0	0	0	0	0	0	0	0	0	0	0	0	0	0	0
CTSL	0	0.301168	0	0	0	0	0.127231	0.0842395	0.66892	0.426426	0.149842	0.122244	0.128804	0	0.575973	0	0	0.327658	0.627869	0.586894	0.348789	0.0260915	0	0.203213	0	0.0899737	0	0	0.431498	0.176225	0.111563	0	0.292913	0.248969	0	0	0	0.465847	0.401956	0.493992	0.170173	0.423269	0.232987	0.577716	0.075639	0.32808	0.353663	0.462156	0.0760306
CTSS	0	0.655365	0.619076	0	0	0	0.524646	0.283515	0.28764	0.474168	0.60947	0.0356422	0.599854	0	0.344478	0	0	0.357231	0.206691	0.206707	0.511875	0.288461	0	0	0	0.458818	0.391478	0	0.050343	0.330351	0	0	0.66262	0.169804	0	0	0	0.519647	0.394117	0.593004	0.318649	0.511763	0.341556	0.503954	0.104935	0.67869	0.534523	0.594747	0.124943
CTSW	0	0.240335	0.428898	0	0	0.0172613	0.703613	0.466121	0.355932	0.460029	0.171556	0	0.127355	0	0.186972	0	0	0.481674	0.50339	0.495324	0.798428	0.606619	0	0.000211779	0	0.682202	0.698907	0	0.061118	0.493043	0	0	0.141039	0.37189	0	0	0	0.540396	0.682763	0.570073	0.668542	0.366958	0.209563	0.362635	0.556646	0.591975	0.509788	0.659877	0.477707
CX3CR1	0	0.195978	0.253246	0	0	0	0	0.0867642	0	0.137336	0.0159114	0.126353	0	0	0.0375182	0	0	0	0.416478	0.133703	0	0.120577	0	0	0	0.117575	0	0	0	0.321005	0	0	0.183403	0.209051	0	0	0	0.175869	0	0.133223	0.526326	0	0	0.111218	0.143295	0.268838	0.0338542	0.188133	0.113767
CXCL1	0	0.584193	0.361866	0	0	0	0.874862	0.395309	0.443819	0.299805	0.728683	0.683319	0.239868	0	0.607844	0	0	0.321592	0.301103	0.383521	0.642899	0.412288	0	0	0	0.661595	0.640934	0	0.390756	0.63386	0.0292123	0	0.117519	0.267075	0	0	0	0.290227	0.361333	0.609339	0.245301	0.379746	0.679338	0.488697	0.537182	0.442306	0.500036	0.295132	0.45865
CXCL10	0	0.404564	0.605357	0	0	0	0.38752	0.211317	0.273978	0	0.434034	0.0289407	0.465202	0	0.443198	0	0	0.682217	0.0370282	0.102071	0.593029	0.111229	0	0	0	0.264676	0.612127	0	0.229184	0.465478	0	0	0.0478648	0.355443	0	0	0	0.250127	0.321556	0.123648	0.43521	0.415513	0.441852	0.451356	0.283578	0.489681	0.27031	0.417707	0.474498
CXCL11	0	0.443169	0	0	0	0	0.565348	0.509282	0.0913502	0.453411	0.212635	0.102519	0.34244	0	0.189015	0	0	0.116021	0	0.385785	0.41318	0.116507	0	0.105396	0	0.155832	0.209896	0	0.134595	0	0	0	0.415936	0.43709	0	0	0	0.287389	0.0901241	0.313249	0.601261	0.133517	0.585904	0.276221	0.177031	0.765243	0.240385	0.271451	0.232383
CXCL12	0	0.419122	0.63254	0	0	0.00500945	0.559774	0	0.396081	0.453174	0.666836	0	0.325056	0	0.775321	0	0	0.582789	0.473826	0.182702	0.342373	0.585114	0	0	0	0.34327	0.610176	0	0.761272	0.369849	0.01558	0	0.640629	0.476286	0	0	0	0.306286	0.90366	0.747566	0.259721	0.148652	0.333553	0.278844	0.233098	0.429383	0.768168	0.392374	0.587626
CXCL13	0	0.534417	0.898256	0	0	0	0.575684	0.493696	0.122047	0.58461	0.0424082	0.162866	0.442842	0	0.673965	0	0	0.283135	0.162757	0.506878	0.532349	0.498715	0	0.227825	0	0.528737	0.3921	0	0.230142	0.314383	0.362676	0	0.548754	0.138036	0	0	0	0.428984	0.525833	0.719164	0.716716	0.587301	0.59016	0.827408	0.708112	0.384245	0.377607	0.258369	0.34685
CXCL14	0	0.143314	0.220256	0	0	0	0.23727	0.380265	0	0.081821	0.0915514	0.512974	0.200678	0	0.101476	0	0	0.00944736	0.0542156	0.138807	0.264187	0	0	0.0419474	0	0	0.288068	0	0.365233	0	0	0	0.0108807	0	0	0	0	0.0508611	0.155752	0.0292633	0	0	0.312805	0.446465	0.206676	0	0.551336	0	0.0995447
CXCL16	0	0.605904	0.194099	0	0	0	0.185042	0.248079	0.279883	0.236846	0.0468152	0.0335577	0.0788093	0	0.640838	0	0	0.605294	0.293711	0.278016	0.60615	0	0	0.252847	0	0.41681	0.44873	0	0.269778	0.63159	0	0	0.297798	0.193387	0	0	0	0.188183	0.464476	0.408306	0.340155	0.318771	0.461444	0.35557	0.437495	0.125871	0.41966	0.15391	0.338581
CXCL2	0	0.350316	0.374323	0	0	0	0.0048792	0.029214	0.24422	0.620795	0.369592	0.127957	0.753058	0	0.311914	0	0	0.414152	0.3953	0.522745	0.226041	0.594042	0	0.0137401	0.0889369	0.186499	0.255059	0	0.417161	0.540085	0	0	0.483001	0.362663	0	0	0	0.282082	0.532507	0.526111	0.424237	0.263639	0.322833	0.408443	0.421672	0.665385	0.121454	0.467009	0.281036
CXCL3	0	0.409204	0.132675	0	0	0	0.465546	0.370867	0.144127	0.380999	0.685528	0.220498	0.524654	0	0.302311	0	0	0.268541	0.333162	0.492427	0.0661527	0.189567	0	0	0	0.23746	0.278726	0	0.166073	0.27311	0	0	0.401923	0.386458	0	0	0	0.0911663	0.0655705	0.390166	0.0682623	0	0.230745	0.114648	0.663585	0.0112613	0.324134	0.404538	0.478784
CXCL5	0	0.228816	0.59979	0	0	0	0.419781	0.391401	0.140645	0.448874	0.330975	0.227287	0.458864	0	0.628963	0	0	0.613128	0.117204	0.51568	0.361949	0.290811	0	0	0	0.349312	0.449292	0	0.699245	0.0810885	0	0	0.442721	0.224254	0	0	0	0.508295	0.514426	0.112908	0.547217	0.217628	0.667237	0.388039	0.497706	0.492963	0.376578	0.405368	0.410028
CXCL6	0	0.0034018	0.219325	0	0	0	0.332228	0.444099	0.574016	0.727322	0.235676	0.313732	0.420598	0	0.31077	0	0	0.461069	0.0116753	0.633826	0.752359	0.402115	0	0	0	0.658532	0.738576	0	0.0394162	0.758034	0.217119	0	0.210873	0.591065	0	0	0	0.53847	0.24054	0.234973	0.68254	0.214038	0.646092	0.578545	0.218212	0.296616	0.415191	0.545384	0.678707
CXCL9	0	0.281964	0.170135	0	0	0	0.703959	0.335372	0.587894	0.161698	0.529798	0.147723	0.93462	0	0.232399	0	0	0.544722	0.67043	0.468314	0.78218	0.780822	0	0	0	0.666594	0.695538	0	0.105144	0.409433	0.0291122	0	0.306369	0.297684	0	0	0	0.469106	0.831213	0.372436	0.374491	0.328779	0.768812	0.319359	0.659633	0.239087	0.163761	0.246213	0.463387
CXCR1	0	0.304163	0.381181	0	0	0	0.113877	0.38856	0.21401	0.727887	0.43412	0.42949	0.493042	0	0.572059	0	0	0.651813	0.14219	0.600399	0.798258	0.662087	0	0	0	0.246101	0.711818	0	0.577296	0.427809	0	0	0.839467	0.0738681	0	0	0	0.156697	0.371621	0.42767	0.518837	0	0.709238	0.555353	0.50087	0.423423	0.635984	0.49846	0.546823
CXCR2	0	0.399535	0.121005	0	0	0.11019	0.292054	0.023113	0.585377	0.765106	0.834489	0.457119	0.592923	0	0.20977	0	0	0.499879	0.421861	0.526387	0.757361	0.789672	0	0	0	0.803965	0.535889	0	0.339547	0.350271	0	0	0.462277	0.475095	0	0	0	0.607746	0.0650404	0.299606	0.381572	0.258983	0.38668	0.387391	0.508367	0.407928	0.424416	0.585269	0.247569
CXCR3	0	0.84251	0.342925	0	0	0	0.213607	0.173108	0.414386	0.66179	0.274069	0.620032	0.421038	0	0.185767	0	0	0.809124	0.408976	0.587576	0.814094	0.562452	0	0	0	0.635424	0.28297	0	0.490784	0.433723	0.254496	0	0.744465	0.631078	0	0	0	0.286114	0.195275	0.473312	0.509742	0.0177167	0.315514	0.630029	0.157238	0.170177	0.446637	0.688229	0.392563
CXCR4	0	0.541426	0.265134	0	0	0.0520314	0.655271	0.394631	0.325795	0.808675	0.534096	0.216221	0.0709749	0	0.653591	0	0	0.340836	0.0623845	0.840376	0.467382	0.510716	0	0	0	0.511471	0.540301	0	0.274336	0.149148	0	0	0.413455	0.576915	0	0	0	0.362693	0.215024	0.11878	0.744785	0.218551	0.479197	0.805306	0.587107	0.434133	0.266026	0.762626	0.712328
CXCR5	0	0.137754	0.67721	0	0	0	0.137543	0.243908	0.66391	0.37864	0.533769	0.472287	0.491008	0	0.635209	0	0	0.519355	0.699826	0.793411	0.303009	0.112831	0	0	0	0.197334	0.681888	0	0.390904	0.109408	0	0	0.863733	0	0	0	0	0.430374	0.829487	0.435153	0.361701	0.564776	0.0516874	0.889787	0.142216	0.734784	0.537983	0.705335	0.633633
CXCR6	0	0.0802795	0.383251	0	0	0	0.347725	0.392771	0.463943	0.633394	0.0835718	0.252759	0.207082	0	0.519578	0	0	0.497079	0.616048	0.466128	0.289065	0.885613	0	0.176983	0	0.473069	0.649625	0	0.654687	0.573943	0	0	0.428266	0.147167	0	0	0	0.412927	0.356733	0.855393	0.487819	0.132181	0.159851	0.694678	0.546481	0.582642	0.438267	0.52287	0.419757
CYP3A4	0	0.325456	0.513915	0.0501565	0	0	0.156091	0.324905	0.883136	0.41134	0.695348	0.179656	0.554789	0	0.149946	0	0	0.403315	0.405674	0.524403	0.388067	0.643127	0	0	0	0.647601	0.283931	0	0.16795	0.287527	0	0	0.267444	0.513579	0	0	0	0.523319	0.867777	0.651523	0.106073	0.102398	0.513827	0.714335	0.353943	0.532743	0.579764	0.377933	0.759877
CYP4B1	0	0.45813	0.844018	0	0	0	0.366372	0.447542	0.244787	0.433056	0.474628	0.142004	0.523484	0	0.593984	0	0	0.523185	0.313054	0.430453	0.435366	0.344334	0	0	0	0.643368	0.43448	0	0.247365	0.358637	0	0	0.715195	0.453948	0	0	0	0.100337	0.685028	0.639794	0.302286	0.38212	0.356414	0.651848	0.470812	0.336242	0.461787	0.664123	0.488976
DCN	0	0.437561	0.248667	0	0	0	0.225575	0.351752	0.0656856	0.580534	0.543798	0.439606	0.637451	0	0.353886	0	0	0.359249	0.258264	0.578077	0.473265	0.475878	0	0.0691717	0	0.611064	0.476328	0	0.250934	0	0.216608	0	0.508064	0.124382	0	0	0	0.221113	0.712062	0.333163	0.263856	0	0.241454	0.12047	0.245396	0.715117	0.51657	0.33131	0.508797
DERL3	0	0.626482	0.405799	0	0	0	0.21976	0.190358	0.299372	0.0918325	0.454372	0.597011	0.694397	0	0.143383	0	0	0.174742	0.39615	0.521371	0.712705	0.391325	0	0	0	0.258868	0.221076	0	0.324587	0.202978	0	0	0.459772	0.547081	0	0	0	0.427335	0.518201	0.460222	0.581562	0.299698	0.352434	0.675168	0.857859	0.491698	0.420687	0.230855	0.536942
DES	0	0.892688	0.721731	0	0	0	0.360098	0.351836	0.283274	0.552442	0.4357	0.145269	0.106515	0	0.455225	0	0	0.720887	0.172564	0.852955	0.17082	0.341865	0	0.159339	0	0.117791	0.321152	0	0.0903903	0.126609	0	0	0.568175	0	0	0	0	0.472793	0.377358	0.198763	0.32096	0.412439	0	0.59812	0.3971	0.537495	0.203168	0.76104	0.55477
DGKA	0	0.0997212	0.0486743	0	0	0	0	0.334405	0	0.0689694	0.589872	0	0.506326	0	0.125278	0	0	0.219342	0.170417	0.108044	0.157975	0.0929952	0	0.036833	0	0.0388294	0	0	0.0187333	0.0239197	0	0	0.496621	0.00624727	0	0	0	0	0.0729924	0.256412	0.22489	0.0341797	0.374274	0.0372318	0.0267736	0.065053	0.280075	0.137294	0.0724038
DIRAS3	0	0.0647993	0.0913557	0	0	0	0.0710891	0	0	0.245365	0.0970928	0.193609	0.219141	0	0.422586	0	0	0.46951	0.0404872	0.305775	0.608813	0.27159	0	0	0	0.233935	0.189737	0	0.255367	0.40516	0	0	0.0602378	0.0829226	0	0	0	0.612861	0.390059	0.333717	0.235053	0	0.273672	0	0.183316	0.58002	0	0.553502	0.25496
DMBT1	0	0.429367	0.487723	0	0	0	0.44931	0.22205	0.407607	0.612007	0.0456614	0.205554	0.691858	0	0.75284	0	0	0.498091	0.545629	0.222276	0.566853	0.292581	0	0.1443	0	0.768577	0.464446	0	0.527326	0.0946867	0.33632	0	0.294725	0.190397	0	0	0	0.208413	0.933409	0.60987	0.810322	0.309945	0.665078	0.176642	0.738262	0.541615	0.583117	0.183292	0.473995
DNASE1L3	0	0.671064	0.828387	0	0	0	0.383817	0.111857	0.110833	0.524201	0.49684	0.322139	0.368854	0	0.661141	0	0	0.507233	0.477057	0.506863	0.74713	0.163065	0	0	0	0.459324	0.851442	0	0.683544	0.612581	0	0	0.689213	0	0	0	0	0.603508	0.375398	0.343199	0.547461	0.555951	0.289079	0.333268	0.361688	0.376491	0.247836	0.292453	0.53474
DPEP1	0	0.336345	0.721115	0	0	0	0.304446	0.312238	0.300337	0.592722	0.75168	0.358484	0.441669	0	0.507395	0	0	0.698278	0.145567	0.68457	0.534078	0.233998	0	0.0504584	0.0406604	0.413604	0.816768	0	0.435896	0.391125	0	0	0.233465	0.341586	0	0	0	0.62379	0.130656	0.812931	0.323129	0.60098	0.661071	0.586461	0.444447	0.319255	0.54328	0.282131	0.063952
DPT	0	0.897244	0.267979	0	0	0	0.215318	0.204541	0.526419	0.547675	0.19365	0.0346902	0.615753	0	0.666475	0	0	0.235729	0.389155	0.781624	0.504369	0.671249	0	0.206981	0.0355313	0.0891515	0.587836	0	0.347232	0.445063	0	0	0.47996	0.808394	0	0	0	0.496534	0.733901	0.702398	0.0230097	0.202383	0.0936732	0.496049	0.658404	0.324192	0.594022	0.542581	0.487605
DST	0	0	0	0	0	0	0	0	0	0	0	0	0	0	0	0	0	0	0	0	0	0	0	0	0	0	0	0	0	0	0	0	0	0	0	0	0	0	0	0	0	0	0	0	0	0	0	0	0
DUSP2	0	0.621921	0.185806	0	0	0	0.444039	0.350383	0.285301	0.00185768	0.498742	0.579651	0.252043	0	0.577447	0	0	0.316348	0.275992	0.852487	0.533642	0.609788	0	0.0547082	0	0.725786	0.156994	0	0.464661	0.424867	0	0	0.36065	0.24939	0	0	0	0.377833	0	0.269565	0.409054	0.561995	0.214844	0.534606	0.203753	0.530284	0.679782	0.501656	0.634334
EDN1	0	0.554722	0.314989	0	0	0.0895484	0.31842	0.329245	0.107072	0.485054	0.611937	0.37446	0.192166	0	0.453138	0	0	0.421442	0.616097	0.70122	0.628431	0.435116	0	0.074835	0	0.0773916	0.684906	0	0.537349	0.587633	0	0	0.333462	0.232998	0	0	0	0.423553	0.57599	0.70807	0.425978	0.488082	0.876704	0.576588	0.632012	0.491543	0.60803	0.403312	0.687371
EDNRB	0	0	0	0	0	0	0	0	0	0	0	0	0	0	0	0	0	0	0	0	0	0	0	0	0	0	0	0	0	0	0	0	0	0	0	0	0	0	0	0	0	0	0	0	0	0	0	0	0
EGF	0	0.0695136	0.407211	0	0	0	0.357139	0.716369	0.541252	0.126947	0.38517	0.388086	0.718331	0	0.248253	0	0	0	0.363472	0.195155	0.125292	0.350543	0	0	0	0.0693576	0.325925	0	0.456019	0.599605	0	0	0.865104	0.567013	0	0	0	0.604727	0.317622	0.606126	0.493007	0.197913	0.264273	0.656576	0.121262	0.633334	0.409241	0.379327	0
EGFR	0	0	0	0	0	0	0	0	0	0	0	0	0	0	0	0	0	0	0	0	0	0	0	0	0	0	0	0	0	0	0	0	0	0	0	0	0	0	0	0	0	0	0	0	0	0	0	0	0
EGR3	0	0.107232	0.238138	0	0	0	0.432856	0.4638	0.658796	0.578378	0.485158	0.335816	0.466274	0	0.628555	0	0	0.0940007	0.368434	0.666188	0.57471	0.31086	0	0	0	0.0861916	0.200007	0	0	0.323851	0	0	0.37537	0	0	0	0	0.439383	0.380701	0.146539	0.107611	0.248241	0.662285	0.443066	0.338665	0.552042	0.796946	0.125527	0.605977
ENTPD1	0	0.123717	0.545527	0	0	0	0	0.45912	0	0.154972	0.478479	0.0301139	0.252238	0	0.385109	0	0	0.0519743	0.216421	0.0721384	0	0.0830755	0	0	0	0	0	0	0.326445	0.293393	0	0	0.239268	0	0	0	0	0.1234	0.37122	0.271793	0.185863	0	0.044341	0.0910938	0	0.327311	0.0723169	0.402431	0.442544
EOMES	0	0.445615	0.451039	0	0	0	0.40533	0.40608	0.926926	0.29407	0.491869	0.0640231	0.599917	0	0.803445	0	0	0.621556	0.481343	0.254727	0.178335	0.594664	0	0	0	0.518063	0.609803	0	0.705516	0.448493	0.0217485	0	0.60263	0.540806	0	0	0	0.245285	0.259671	0.511596	0.382933	0.658506	0.666555	0.638053	0.850342	0.438014	0.70115	0.68572	0.500458
EPCAM	0	0.221643	0.103815	0	0	0	0.506257	0.398603	0.721094	0.321407	0.177977	0.02197	0.32397	0	0.478652	0	0	0.186122	0.520857	0.207108	0.144514	0.517201	0	0.0473664	0	0.284955	0.768976	0	0.56438	0.516822	0	0	0.268501	0.686636	0	0	0	0.143209	0.851572	0.328998	0.404382	0.398568	0.38404	0.553809	0.296599	0.347895	0.356857	0.678169	0.390485
EPO	0	0.918877	0.388518	0	0	0	0.502255	0.457543	0.263394	0.452556	0.861157	0.607356	0.290155	0	0.419466	0	0	0.510142	0.59437	0.504251	0.515331	0.760085	0	0	0	0.330526	0.628586	0	0.516724	0.438253	0.210702	0	0.589026	0.184779	0	0	0	0.643587	0.821901	0.351515	0.601986	0.475073	0.227975	0.399068	0.683341	0.453597	0.586693	0.503342	0.568917
EPOR	0	0.370822	0.106736	0	0	0	0.0381126	0.163608	0.494209	0.443806	0.666453	0.0656358	0.516593	0	0.0515342	0	0	0.454903	0.495804	0.219422	0.713016	0.258115	0	0	0	0.0336634	0.420502	0	0.254242	0.417299	0	0	0.842371	0.598947	0	0	0	0.348084	0.430101	0.393531	0.662432	0.164965	0.567216	0.12569	0.142132	0.568567	0.493459	0.297915	0.276759
ERBB2	0	0	0	0	0	0	0	0	0	0	0	0	0	0	0	0	0	0	0	0	0	0	0	0	0	0	0	0	0	0	0	0	0	0	0	0	0	0	0	0	0	0	0	0	0	0	0	0	0
ERBB3	0	0.183032	0.262525	0	0	0	0.636701	0.0719427	0.609672	0.518258	0.19353	0.270742	0.0196058	0	0.238716	0	0	0.307018	0	0.357049	0.280673	0.756802	0	0.147986	0	0.408242	0.142595	0	0.171796	0.0568777	0	0	0	0.187239	0	0	0	0.497799	0.3489	0.590706	0.309671	0.419843	0.753902	0.226559	0.575047	0.183103	0.0274713	0.243478	0.11664
ERBB4	0	0	0	0	0	0	0	0	0	0	0	0	0	0	0	0	0	0	0	0	0.0485501	0	0	0	0	0	0	0	0	0	0	0	0	0.0293046	0	0	0	0	0	0	0	0	0	0	0	0	0.0656785	0	0
ESR1	0	0.251352	0.355571	0	0	0	0.717689	0.211421	0.426425	0.7826	0.67697	0.248747	0.236642	0	0.807872	0	0	0.871367	0.272976	0.727657	0.774759	0.789183	0	0.12234	0	0.688794	0.550704	0	0.429486	0.0446467	0.151322	0	0.551054	0.56329	0	0	0	0.448412	0.608073	0.375577	0.787598	0.402971	0.190061	0.354001	0.400929	0.828667	0.367324	0.649744	0.106532
FABP3	0	0.374181	0.271968	0	0	0	0.298274	0.0820697	0.389476	0.499556	0.778875	0.367978	0.293433	0	0.630456	0	0	0.757787	0.657038	0.0391145	0.373494	0.355831	0	0	0	0.553672	0.3832	0	0.666068	0.354486	0	0	0.586392	0.216574	0	0	0	0.26042	0.503822	0.46765	0.135781	0	0.512864	0.213678	0.439963	0.520961	0.474098	0.125254	0.892853
FADD	0	0.0466626	0.0666486	0	0	0	0.0364619	0	0.0145322	0.0495163	0.173829	0.230735	0	0	0	0	0	0	0	0.296998	0	0	0	0	0	0	0.225555	0	0.038467	0	0	0	0	0	0	0	0	0	0.0615444	0	0	0	0	0	0.171562	0	0.23917	0.107079	0.344959
FAS	0	0.0632371	0.430496	0	0	0	0.368252	0.162259	0.555796	0.248839	0.474031	0.214397	0.347808	0	0.503925	0	0	0.405657	0.283198	0.73034	0.5129	0.272356	0	0.311476	0	0.75767	0.253734	0	0.225825	0.168633	0.162266	0	0	0	0	0	0	0.428854	0.552472	0.466493	0.45464	0	0.0596533	0.35874	0.227036	0.356069	0.644887	0	0.160336
FASLG	0	0.745915	0.38635	0	0	0	0.312844	0.358828	0.170122	0.0624835	0.212396	0.32661	0.324584	0	0.872719	0	0	0.290104	0.224121	0.362566	0.624744	0.792915	0	0.196091	0	0.759695	0.54995	0	0.681142	0.399646	0.268141	0	0.487085	0.131082	0	0	0	0.598509	0.473377	0.465574	0.26597	0.441044	0.490415	0.391209	0.649938	0.265794	0.429058	0.301865	0.243919
FBLN1	0	0.702925	0.704873	0	0	0	0.354439	0.246942	0.737629	0.505317	0.0556336	0.0644953	0.138176	0	0.728697	0	0	0.347476	0.446816	0.162468	0.687409	0.137355	0	0	0	0.884056	0.403004	0	0.746063	0.516776	0	0	0.155449	0.287973	0	0	0	0.137092	0.304952	0.584054	0.253864	0.315511	0.849108	0.689272	0.32772	0.303345	0.70451	0.666702	0.361381
FBN1	0	0.250399	0	0	0	0	0.0889805	0.125796	0.39036	0.192686	0.225197	0.0655301	0.345726	0	0.178045	0	0	0.399148	0.16373	0.116321	0	0.365143	0	0.101699	0	0	0.32413	0	0.0963952	0.515948	0	0	0.154303	0.26768	0	0	0	0.110489	0.0902442	0.258967	0.0762918	0	0.0134954	0.36469	0.295667	0.348357	0.00891897	0.581473	0
FCER1A	0	0.672624	0.589578	0	0	0	0.273244	0.537401	0.313352	0.74617	0.420237	0.29864	0.689143	0	0.601608	0	0	0.313977	0.403998	0.347074	0.126673	0.600441	0	0.113089	0	0.374054	0.25965	0	0.543106	0.273036	0	0	0.253142	0.668904	0	0	0	0.38514	0.339515	0.298257	0.645696	0.103942	0.465439	0.54349	0.38784	0.706619	0.732623	0.485598	0.820569
FCER2	0	0.768216	0.118407	0	0	0	0.293277	0.645585	0.503132	0.290127	0.264524	0.176927	0.22496	0	0.440814	0	0	0.433457	0	0.397345	0.443762	0.486601	0	0	0	0.565128	0.8484	0	0.195731	0.752984	0	0	0.518434	0.378287	0	0	0	0.221748	0.678382	0.215665	0.622742	0.284821	0.482651	0.567209	0.722834	0.219108	0.475144	0.00574355	0.678807
FCGR1A	0	0.104796	0.434776	0	0	0	0.0452138	0.000488138	0.148364	0.627527	0.317577	0.292281	0.476024	0	0.431143	0	0	0.231945	0.38186	0.65814	0.213222	0.493887	0	0	0	0.248916	0.307153	0	0.415971	0	0	0	0.531239	0.59721	0	0	0	0.455352	0.262863	0.26724	0.266066	0.283737	0.614471	0.373596	0.488874	0.137778	0.711738	0.640865	0.232672
FCGR2A	0	0.706092	0.537331	0	0	0	0.219775	0.206159	0.181976	0	0.596758	0.0727507	0.0560749	0	0.228706	0	0	0.0707877	0.450255	0.51331	0.0436496	0.326127	0	0	0	0.0646501	0.518348	0	0.345717	0.390011	0	0	0.131743	0.197013	0	0	0	0.294737	0.170427	0.359106	0.110161	0.140834	0.05274	0.487144	0.410098	0.475963	0.0314088	0.162156	0
FCGR2B	0	0.587546	0.684773	0	0	0	0.13287	0.423846	0.47592	0.223692	0.211426	0.19959	0.335491	0	0.528392	0	0	0.427913	0.319084	0.834785	0.615206	0.414342	0	0.306474	0	0.374554	0.257575	0	0.454282	0.744295	0	0	0.540505	0.461099	0	0	0	0.373102	0.3975	0.676424	0.530769	0.367148	0.311282	0.421792	0.623005	0.630885	0.0545324	0.213605	0.672694
FCGR3A	0	0.582984	0.253669	0	0	0	0.0908654	0.455688	0.426286	0	0.0173587	0.294235	0.434735	0	0	0	0	0.310738	0.161393	0.578737	0.145221	0.101687	0	0	0	0.40901	0.226427	0	0.529181	0.297164	0	0	0.231099	0.229978	0	0	0	0.306866	0.398639	0.542886	0.574588	0.271918	0.17856	0.298644	0.260974	0.0923965	0.431062	0.493632	0.109987
FCMR	0	0.325936	0.611349	0	0	0	0.37107	0.544307	0.490068	0.413416	0.22303	0	0.411972	0	0.465302	0	0	0.227354	0.417642	0.477953	0.493882	0.793504	0	0.315128	0	0.572068	0.303627	0	0.449146	0	0.023741	0.0653008	0.440481	0.388153	0	0	0	0.515538	0.179357	0.736767	0.338591	0.23367	0.832221	0.614725	0.187863	0.514497	0.57638	0.171513	0.732321
FCN1	0	0.463594	0	0	0	0	0.216202	0.168048	0.102416	0.783047	0.644067	0.308359	0.338523	0	0.218051	0	0	0.0697939	0.668151	0.352393	0.409072	0.253765	0	0.0746936	0	0.16765	0.485155	0	0.622662	0.651098	0	0	0.174041	0.619671	0	0	0	0.355991	0.507592	0.530009	0.882813	0.0917708	0.588846	0.647391	0.0383377	0.736695	0.703116	0.390625	0.583934
FCRL3	0	0.569044	0.652639	0	0	0	0.74742	0.663025	0.375666	0.411177	0.486821	0.474717	0.687661	0	0.098754	0	0	0.820842	0.732127	0.692121	0.368411	0.230071	0	0	0	0.45966	0.249636	0	0.779376	0.473488	0.200348	0	0.679098	0.354034	0	0	0	0.350332	0.366973	0.572173	0.593739	0	0.759851	0.268206	0.643828	0.662361	0.419152	0.923836	0.274138
FEZ1	0	0	0	0	0	0	0	0	0	0	0	0	0	0	0	0	0	0	0	0	0	0	0	0	0	0	0	0	0	0	0	0	0	0	0	0	0	0	0	0	0	0	0	0	0	0	0	0	0
FGF2	0	0	0	0	0	0	0	0	0	0.080491	0	0	0	0	0	0	0	0	0.0327875	0	0	0	0	0	0	0	0	0	0	0	0	0	0	0	0	0	0	0	0	0	0	0	0.0611555	0	0	0	0.129184	0	0
FGFBP2	0	0.32374	0.540642	0	0	0.0156714	0.339883	0.589376	0.542625	0.717117	0.399421	0.092259	0.511035	0	0.565637	0	0	0.460024	0.256883	0.558216	0.759824	0.614602	0	0.0527708	0	0.405124	0.0867095	0	0.362365	0.463091	0	0	0.615621	0.194589	0	0	0	0.222435	0.249797	0.269388	0.451332	0.0470723	0.201166	0.86664	0.552663	0.543292	0.38075	0.423695	0.115485
FGL2	0	0.427121	0.577441	0	0	0	0.240262	0.269018	0.0609378	0.231411	0.285059	0.00411458	0.436618	0	0.236603	0	0	0.576192	0.240905	0.313627	0.211251	0.504111	0	0	0	0.119986	0.0781153	0	0.321056	0	0	0	0.213923	0	0	0	0	0.0834039	0.458327	0.49254	0.253126	0.088616	0.20837	0.474445	0.694548	0.548723	0.31964	0.680942	0.404205
FGR	0	0.410681	0.383946	0	0	0	0.0560244	0.552264	0.363712	0.329043	0.549602	0.445776	0.421151	0	0.502335	0	0	0.486475	0.846514	0.477545	0.136966	0.552626	0	0.137979	0	0.347428	0.618971	0	0.354139	0.430229	0.317772	0	0.548191	0.397079	0	0	0	0.326154	0.373997	0.697858	0.311541	0.156376	0.733781	0.403332	0.446143	0.720498	0.130524	0.258242	0.828343
FHIT	0	0.681307	0	0	0	0	0	0.0978763	0.603461	0.649081	0.342013	0.591438	0	0	0.632806	0	0	0.448375	0.158491	0.150598	0.0776875	0.371032	0	0	0	0.191817	0.48068	0	0.127954	0.644365	0.243971	0	0.125066	0	0	0	0	0.0110637	0.528125	0.209493	0.616034	0.286622	0.355188	0.43806	0.511689	0.324187	0.334027	0.643344	0.443216
FHL2	0	0.340612	0.464994	0	0	0	0.268397	0.621814	0.262904	0.605968	0.307056	0.320604	0.095675	0	0.322506	0	0	0.191768	0.526733	0.542936	0.450458	0.869014	0	0	0	0.620272	0.240841	0	0.181836	0.155436	0	0	0.494116	0	0	0	0	0.0120569	0.815675	0.354882	0.409417	0.329953	0.194877	0.272929	0.512056	0.371983	0.392783	0.268673	0.159728
FKBP11	0	0.396381	0.217496	0	0	0	0.296748	0.476103	0.385188	0.201471	0	0.185807	0.298987	0	0.214649	0	0	0.177792	0.261431	0.441798	0.561101	0.163472	0	0	0	0.307077	0	0	0.176539	0.157068	0.251256	0	0.300755	0.0355475	0	0	0	0	0	0.147053	0	0	0.274489	0.322025	0.000525038	0.0721549	0.547369	0	0.177289
FLT1	0	0.695306	0.342911	0	0	0	0.694694	0.333643	0	0.450444	0.41657	0.286454	0.219591	0	0	0	0	0.583255	0.32615	0.176052	0.230778	0.164509	0	0	0	0.472646	0.311153	0	0.501004	0.472106	0	0	0.0913987	0.18762	0	0	0	0	0.654222	0.250744	0.513572	0.493049	0.225025	0.623456	0.328339	0.184373	0.521522	0.313978	0
FLT3LG	0	0.277419	0.354926	0	0	0	0.344547	0.737373	0.325277	0.341455	0.456977	0	0.306188	0	0.692208	0	0	0.405866	0.620581	0.661593	0.709438	0.052851	0	0	0	0.605018	0.51105	0	0.690463	0	0	0	0.486405	0.393484	0	0	0	0.46031	0.578391	0.115381	0.373818	0	0	0.139611	0.786955	0.346922	0.0441663	0.00623586	0.00899736
FN1	0	0.260717	0	0	0	0	0	0	0.2309	0	0.149507	0	0	0	0	0	0	0.0090662	0	0	0	0	0	0	0	0	0.0296571	0	0.241588	0	0	0	0.155943	0	0	0	0	0	0	0.0957002	0	0	0	0	0	0.192609	0	0	0
FOS	0	0.344526	0.568533	0	0	0	0.701762	0.0829829	0.59096	0.339063	0.748741	0.351167	0.473582	0	0.00650516	0	0	0.542409	0.112376	0.0262254	0.460489	0.174131	0	0.0129147	0	0.80127	0.134504	0	0.776123	0.365856	0	0	0.683371	0.100577	0	0	0	0.47564	0.91994	0.405958	0.551366	0.150664	0.674936	0.358008	0.895375	0.781049	0.418896	0.407232	0.656567
FOXP3	0	0.480055	0.461682	0	0	0	0.666931	0.587435	0.243608	0.223247	0.429998	0.0335533	0.900449	0	0.09287	0	0	0.413402	0.566678	0.38724	0.619232	0.507708	0	0.0455776	0	0.638347	0.693161	0	0.220936	0.333849	0	0	0.505424	0.370803	0	0	0	0.523396	0.962681	0.627363	0.0865886	0.595286	0.759524	0.897265	0.682452	0.660431	0.750737	0.398629	0.543459
FSTL3	0	0.226746	0.526635	0	0	0	0.683736	0.0718197	0.415831	0.352572	0.520351	0.0258698	0.411658	0	0.230425	0	0	0.0961017	0.187824	0.736835	0.815767	0.659376	0	0	0	0.464104	0.0932613	0	0.740894	0.0929172	0.0191011	0	0.578426	0.35341	0	0	0	0.762125	0.373702	0.318192	0.184334	0.238716	0.633619	0.264027	0.271234	0.531246	0.399735	0.509407	0.106185
FXYD2	0	0.565223	0.75124	0	0	0	0.457691	0	0.346012	0.370873	0.490053	0.358143	0.168914	0	0.321166	0	0	0.611862	0.77017	0.215423	0.485961	0.168484	0	0	0	0.323781	0.502271	0	0.650784	0.207674	0	0	0.139208	0.273834	0	0	0	0.242105	0.42939	0.362651	0.295185	0.492268	0.0350376	0.482729	0.39972	0.424961	0.590587	0.595958	0.341842
G0S2	0	0.633399	0.617703	0	0	0	0.0630749	0.803128	0.890656	0.066491	0.482666	0.692522	0.306873	0	0.581947	0	0	0.178454	0.622687	0.891338	0.482534	0.339446	0	0.197207	0	0.818981	0.232987	0	0.400971	0.438856	0.129799	0	0.854662	0.424262	0	0	0	0.343471	0.451947	0.233129	0.498879	0.0573665	0.612158	0.457405	0.370718	0.69059	0.310702	0.502664	0.395037
GATA2	0	0.227746	0.528851	0	0	0	0.695349	0.493472	0.720161	0.322244	0.830523	0.209221	0.392046	0	0.0226112	0	0	0.549459	0.506262	0.693755	0.55257	0.482423	0	0.0731833	0	0.469713	0.74118	0	0.270229	0.257832	0	0	0.167756	0.309324	0	0	0	0.507275	0.576491	0.156624	0.140444	0.25473	0.397662	0.168152	0.474975	0.0740766	0.47475	0.489837	0.822965
GATA3	0	0.390122	0.272294	0	0	0	0.6472	0.565941	0.403043	0.468692	0.117442	0.174402	0.594797	0	0.211545	0	0	0.0540661	0.289389	0.553559	0.750799	0.33624	0	0	0	0.429032	0.274541	0	0.0474043	0	0	0	0.471276	0.0690433	0	0	0	0.453632	0.462312	0.256215	0.604585	0.387201	0.570424	0.60061	0.327882	0.544771	0.857462	0.331017	0.290672
GATM	0	0	0	0	0	0	0	0	0	0	0	0	0	0	0	0	0	0	0	0	0	0	0	0	0	0	0	0	0	0	0	0	0	0	0	0	0	0	0	0	0	0	0	0	0	0	0	0	0
GCG	0	0.712105	0.446853	0	0	0	0.181221	0.094494	0.633707	0.445647	0.464284	0.211679	0.337511	0	0.273968	0	0	0.385183	0.727584	0.345559	0.691333	0.625209	0	0	0	0.851584	0.186582	0	0.232135	0.429642	0.0631216	0	0.435441	0.551128	0	0	0	0.684527	0.309474	0.180865	0.493075	0.43714	0.642389	0.549108	0.721054	0.520306	0.229742	0.421069	0.0392509
GDF15	0	0.368217	0.341705	0	0	0	0.12472	0.766706	0.354754	0.608448	0.338108	0.290727	0.635141	0	0.510034	0.0180482	0	0.346365	0.48976	0.19493	0.401841	0.498605	0	0.214962	0	0.517504	0.59864	0	0.344427	0.586317	0	0	0.237912	0.543134	0	0	0	0.447002	0.83269	0.400583	0.818894	0.501587	0.703437	0.34813	0.675063	0.158606	0.403635	0.180352	0.310919
GEM	0	0	0.552286	0	0	0	0.613819	0.251683	0.376074	0.350722	0.55692	0.501772	0.360307	0	0.0448274	0	0	0.700854	0.466838	0.455085	0.240037	0.135728	0	0.0494688	0.0307196	0.628974	0.359087	0	0.0586459	0.332183	0	0	0.250112	0	0	0	0	0.278666	0.138563	0.399813	0.107185	0.0218613	0.166481	0.178756	0.433821	0.233441	0.405913	0.272271	0.379111
GKN2	0	0.109154	0.333218	0	0	0	0.195967	0.255622	0.48443	0.674419	0.483135	0.549865	0.508053	0	0.798759	0	0	0.543589	0.109677	0.274869	0.398834	0.561361	0	0.288255	0	0.46303	0.253073	0	0.194832	0.581352	0	0	0.470372	0.243336	0	0	0	0.462297	0.62061	0.453565	0.7437	0.234532	0.379645	0.545487	0.612368	0.399882	0.416953	0.368257	0.863281
GLIPR2	0	0	0	0	0	0	0	0	0	0	0	0	0	0	0	0	0	0	0	0	0	0	0	0	0	0	0	0	0	0	0	0	0	0	0	0	0	0	0	0	0	0	0	0	0	0	0	0	0
GNG11	0	0.32019	0	0	0	0	0.238389	0.149867	0.576595	0.546719	0.0529153	0.312981	0.404857	0	0.11658	0	0	0.051607	0.699132	0.561789	0.556214	0.387932	0	0	0.0202078	0.0397995	0.347634	0	0.00126034	0	0	0	0.398512	0.0675631	0	0	0	0.354656	0.523191	0.581763	0.359023	0	0.765685	0.628349	0.47665	0.682532	0.452762	0.421179	0.222711
GNLY	0	0.129015	0.535145	0	0	0	0.416127	0.605988	0.527185	0.463054	0.760476	0.164098	0.734932	0	0.407266	0	0	0.406701	0.433821	0.671115	0.395222	0.156358	0	0.252385	0.113491	0.56745	0.487704	0	0.0271643	0.185491	0.0293024	0	0.533698	0.498694	0	0	0	0.497169	0.234862	0.371253	0.641604	0	0.537183	0.519149	0.579199	0.391352	0.527567	0.184109	0.3213
GPC3	0	0.332757	0.636269	0	0	0	0.22053	0.722216	0.550824	0.313846	0.378841	0.194286	0.25978	0	0.234888	0	0	0.605645	0.376414	0.736286	0.542249	0.321347	0	0	0	0.473034	0.652126	0	0.770194	0.235883	0	0	0.322632	0.611697	0	0	0	0.183375	0.580658	0.563965	0.726043	0.250832	0.565984	0.45994	0.528827	0.288448	0.779381	0.39997	0.46138
GPR171	0	0.142312	0.700731	0	0	0	0.479291	0.064682	0.508885	0.332981	0.127168	0.581654	0.277952	0	0.468472	0	0	0.479753	0.187754	0.267541	0.714467	0.127642	0	0.269977	0	0.642047	0.838968	0	0.891926	0.47448	0	0	0.493796	0.0659638	0	0	0	0.176701	0.563818	0.688601	0.499092	0.442076	0.252223	0.407186	0.530422	0.529578	0.502926	0.453558	0.566017
GPR183	0	0.0359794	0.55151	0	0	0	0.42496	0	0.714649	0.884033	0.246136	0.0720367	0.166049	0	0.120988	0	0	0.554565	0.56935	0.452616	0.639559	0.438158	0	0	0	0.323081	0.242733	0	0.171635	0.292892	0	0	0.756305	0.237279	0	0	0	0.720752	0.471484	0.471494	0.681288	0.160871	0.0281299	0.624555	0.787949	0.44509	0.510071	0.922712	0.476362
GPR34	0	0.336632	0.0316734	0	0	0	0	0.0700142	0.409237	0.156433	0.395772	0	0.0938519	0	0	0	0	0.282349	0	0.119217	0.320274	0.0876654	0	0	0	0.164641	0.434075	0	0.304789	0.314006	0.0268692	0	0.20441	0	0	0	0	0	0.144366	0	0	0	0	0.0424756	0.370788	0.163981	0	0	0.31873
GZMA	0	0.400597	0.403867	0	0	0	0.31759	0.49554	0.610148	0.535471	0.745844	0	0.358317	0	0.440064	0	0	0.751208	0.477719	0.245433	0.765893	0.520252	0	0.301831	0	0.638432	0.552623	0	0.552316	0	0	0	0.916441	0.0830658	0	0	0	0.362819	0.702008	0.33837	0.429761	0.105037	0.710864	0.691997	0.483075	0.161955	0.630573	0.386931	0.279152
GZMB	0	0.492192	0.818336	0	0	0	0.731897	0.284064	0.42406	0.485232	0.512413	0.0600873	0.565488	0	0.18611	0	0	0.695103	0.764615	0.820065	0.505967	0.624094	0	0	0	0.422746	0.704059	0	0.143419	0.432934	0	0	0.55118	0.356834	0	0	0	0.416817	0.248612	0.514205	0.0561003	0.267096	0.561755	0.573439	0.229006	0.240712	0.304431	0.543242	0.236018
GZMH	0	0.469767	0.330708	0	0	0	0.494678	0.57784	0.303339	0.356251	0.806012	0.0511879	0.344104	0	0.57801	0	0	0.550784	0.157549	0.0735605	0.0912269	0.402523	0	0.096532	0	0.534647	0.39047	0	0.394554	0	0.259627	0	0.426364	0.762473	0	0	0	0.660312	0.165708	0.483567	0.376983	0.352234	0.517177	0.780094	0.914042	0.555735	0.569862	0.141486	0.234272
GZMK	0	0.6294	0.291062	0	0	0	0.697529	0.397474	0.569813	0.227116	0.365737	0.0151767	0.290998	0	0.496826	0	0	0.491955	0.40521	0.172228	0.547974	0.31014	0	0.032573	0	0.628579	0.560467	0	0.51704	0.297006	0.372888	0	0.399639	0.385223	0	0	0	0.445014	0.499391	0.22988	0.565642	0.304086	0.747997	0.335064	0.649492	0.595405	0.393533	0.619694	0.850082
HAMP	0	0.423568	0.398964	0	0	0	0.568444	0.44183	0.612481	0.535764	0.723713	0.733478	0.331781	0	0.17969	0	0	0.527671	0.410684	0.549561	0.192609	0.740175	0	0.0823872	0	0.525055	0.236865	0	0.490552	0.562415	0.200136	0	0.56221	0.269887	0	0	0	0.488995	0.567413	0.75612	0.497617	0	0.374722	0.0578696	0.805505	0.138905	0.425985	0.364456	0.85078
HAVCR2	0	0.0640504	0.213152	0	0	0	0	0.0539401	0.1838	0.474248	0	0	0.0437826	0	0.147265	0	0	0.162576	0.372308	0.591367	0.244311	0.496466	0	0.261203	0.0212409	0.0886908	0.108577	0	0.178543	0.146241	0.15799	0	0.662297	0.208245	0	0	0	0.0805775	0	0.469322	0.730104	0.00920949	0.657272	0.0537839	0.635359	0.384777	0.187569	0.341823	0.511842
HIF1A	0	0	0	0	0	0	0	0	0	0	0	0	0	0	0	0	0	0	0	0	0	0	0	0	0	0	0	0	0	0	0	0	0	0	0	0	0	0	0	0	0	0	0	0	0	0	0	0	0
HIGD1B	0	0.490825	0.325841	0	0	0	0.67389	0.395155	0.185239	0.364871	0.455944	0	0.35372	0	0.321201	0.0416826	0	0.450338	0.13185	0.796116	0.254891	0.843036	0	0	0	0.203837	0	0	0.150142	0.658909	0.187819	0	0.192111	0	0	0	0	0.247551	0.0511711	0.563955	0.64299	0.449658	0.410107	0.118079	0.225231	0.255419	0.535773	0.534233	0.294271
HLA-B	0	0	0	0	0	0	0	0	0	0	0	0	0	0	0	0	0	0	0	0	0	0	0	0	0	0	0	0	0	0	0	0	0	0	0	0	0	0	0	0	0	0	0	0	0	0	0	0	0
HPGDS	0	0.396458	0.0786943	0	0	0	0	0.261191	0.539158	0.664763	0.426619	0.297033	0.306291	0	0.601987	0	0	0.420754	0.377608	0.28593	0.466988	0.126301	0	0	0	0.766986	0.566662	0	0.311895	0.496351	0	0	0.333587	0.0874889	0	0	0	0.638857	0.35626	0.609239	0.492227	0	0.139623	0.180648	0.188692	0.559957	0.513239	0.65646	0.709974
HPX	0	0.555371	0.506144	0	0	0	0.598518	0.0104249	0.569655	0.0578212	0.230579	0.537057	0.548555	0	0.248036	0	0	0.851256	0.681999	0.270606	0.426228	0.52996	0	0.263335	0	0.63981	0.778042	0	0.441201	0.0859071	0.0459765	0	0.403307	0.702737	0	0	0	0.389527	0.223407	0.294818	0.411301	0.269061	0.625767	0.422285	0.283758	0.510853	0.186541	0.488183	0.649862
ICAM1	0	0.70603	0.413454	0	0	0	0.435729	0.418167	0.343704	0.122803	0.184618	0.073649	0.0597814	0	0.13958	0	0	0.68137	0	0.335144	0.28824	0.314238	0	0	0	0	0.0427165	0	0.204414	0.389948	0.061018	0	0.495525	0.025817	0	0	0	0.546093	0.502035	0.134244	0.423025	0.00888389	0.250381	0	0.379551	0.230663	0.497157	0.325212	0.129819
ICOSLG	0	0	0.372368	0	0	0	0	0.330969	0.163538	0.0342896	0	0	0.0303383	0	0.164805	0	0	0	0.178927	0.227633	0	0	0	0	0	0	0	0	0.0907848	0	0	0	0.0768181	0.231823	0	0	0	0.0344896	0	0.340908	0	0	0.107422	0	0.285963	0	0.00930899	0.102944	0
ID1	0	0.775849	0.521188	0	0	0	0.111267	0.466424	0.340067	0.539811	0.407209	0.514828	0.448931	0	0.16913	0	0	0.532655	0.463744	0.579031	0.16589	0.333296	0	0	0	0.321577	0.247123	0	0.0892547	0.153684	0	0	0.420063	0.0608268	0	0	0	0.342915	0.557046	0.356884	0.362586	0.0464347	0.325376	0.040273	0.395305	0.241943	0	0.206901	0.185713
ID2	0	0	0	0	0	0	0	0	0	0	0	0	0	0	0	0	0	0	0	0	0	0	0	0	0	0	0	0	0	0	0	0	0	0	0	0	0	0	0	0	0	0	0	0	0	0	0	0	0
ID4	0	0	0	0	0	0	0	0	0	0	0	0	0	0	0	0	0	0	0	0	0	0	0	0	0	0	0	0	0	0	0	0	0	0	0	0	0	0	0	0	0	0	0	0	0	0	0	0	0
IDO1	0	0.293833	0.498213	0	0	0	0.471661	0.380891	0.351459	0.551521	0.282825	0	0.21897	0	0.0953287	0	0	0.505645	0.113591	0.387026	0.409023	0.452987	0	0.29289	0	0.315124	0.738811	0	0.315139	0.172747	0	0	0.34949	0.674561	0	0	0	0	0.626387	0.326787	0.0268726	0.616632	0.598446	0.59179	0.837886	0.291309	0.625955	0.18848	0.170498
IFIT2	0	0.376194	0.436077	0	0	0	0	0	0.347599	0.200879	0.0943456	0.289026	0	0	0.0265978	0	0	0.00019226	0	0.310509	0	0.188439	0	0	0	0.0567548	0.219919	0	0.133057	0.0117166	0	0	0	0	0	0	0	0	0.0861433	0.112144	0.347101	0	0.374059	0.193483	0.113964	0	0.00618199	0.204526	0
IFIT3	0	0.115467	0	0	0	0	0	0	0	0	0	0	0.144312	0	0	0	0	0	0	0	0	0	0	0	0	0.0135864	0	0	0	0.114107	0.0453422	0	0	0	0	0	0	0	0	0	0	0.0220963	0	0	0	0	0.0775299	0	0
IFITM3	0	0	0	0	0	0	0	0	0	0	0	0	0	0	0	0	0	0	0	0	0	0	0	0	0	0	0	0	0	0	0	0	0	0	0	0	0	0	0	0	0	0	0	0	0	0	0	0	0
IFNAR1	0	0	0	0	0	0	0	0	0	0	0	0	0	0	0	0	0	0	0	0	0	0	0	0	0	0	0	0	0	0	0	0	0	0	0	0	0	0	0	0	0	0	0	0	0	0	0	0	0
IFNB1	0	0.550441	0.356698	0	0	0	0.550542	0.0405761	0.494147	0.156722	0.542516	0.288048	0.798194	0	0.25895	0	0	0.316261	0.693795	0.781689	0.474526	0.560213	0	0.411663	0	0.54463	0.629737	0	0.506455	0.633871	0	0.0727416	0.254199	0.256087	0	0	0	0.553983	0.284251	0.843408	0.694348	0.318196	0.430488	0.351626	0.314859	0.208566	0.61531	0.27693	0.591962
IFNGR1	0	0	0	0	0	0	0	0	0	0	0	0	0	0	0	0	0	0	0	0	0	0	0	0	0	0	0	0	0	0	0	0	0	0	0	0	0	0	0	0	0	0	0	0	0	0	0	0	0
IFNL1	0	0.380803	0.229869	0	0	0	0.361625	0.0716234	0.468117	0.488683	0.603848	0.530509	0.706482	0	0.759611	0	0	0.21059	0.717416	0.794923	0.514062	0.712784	0	0	0	0.550958	0.82167	0	0.400981	0.844313	0	0	0.165302	0.315041	0	0	0	0.738518	0.623134	0.356266	0.495828	0.415932	0.682364	0.879672	0.494281	0.14512	0.665838	0.861963	0.409672
IGF1	0	0.273968	0.273224	0	0	0.0595818	0	0.234192	0.435247	0.752706	0.41788	0.514512	0.582134	0	0.391707	0	0	0.416617	0.696899	0.528793	0.300773	0.536691	0	0	0	0.696863	0.0739694	0	0.277534	0.266455	0	0	0.639538	0.0833194	0	0	0	0.691144	0.370293	0.275094	0.403114	0.278774	0.307889	0.478861	0.267992	0.259829	0.296725	0.554465	0.774545
IGFBP7	0	0	0	0	0	0	0	0	0	0	0	0	0	0	0	0	0	0	0	0	0	0	0	0	0	0	0	0	0	0	0	0	0	0	0	0	0	0	0	0	0	0	0	0	0	0	0	0	0
IGHG1	0	0.121908	0.140141	0	0	0	0.546157	0.253175	0.510493	0.0527024	0.506881	0.543629	0.812113	0	0.304906	0	0	0.525726	0.624652	0.338522	0	0.407928	0	0	0	0.605035	0.76659	0	0.670852	0.585294	0	0	0.125041	0.339258	0	0	0	0.163758	0.620963	0.932004	0.573838	0.421994	0.268948	0.16049	0.301593	0.667475	0.265181	0.545751	0.414185
IGHG2	0	0.568347	0.0732348	0	0	0	0.598574	0.260876	0.640775	0.595125	0.590751	0.547817	0.528186	0	0.649795	0	0	0.70686	0.19594	0.813719	0.448373	0.346273	0	0	0	0.384276	0.516286	0	0.383074	0.491596	0.244074	0	0.331284	0.428054	0	0	0	0.261796	0.907619	0.697158	0.717173	0.102606	0.498078	0.487224	0.490365	0.626726	0.196908	0.220055	0.74526
IGHG3	0	0.0461435	0.468252	0	0	0.131254	0.830133	0.766244	0.505736	0.451062	0.58506	0.517355	0.777324	0	0.705137	0	0	0.166123	0.675614	0.220966	0.391476	0.377881	0	0	0	0.71603	0.201865	0	0.47905	0.392258	0	0	0.368233	0.217939	0	0	0	0.663439	0.556966	0.174024	0.375772	0.245216	0.630192	0.181577	0.260778	0.438936	0.586053	0.361979	0.446908
IGHG4	0	0.390661	0.684493	0	0	0	0.0141302	0.60185	0.263742	0.268789	0.583384	0.657537	0.0111694	0	0.452771	0	0	0.630217	0.483609	0.43583	0.804247	0.124273	0	0.156507	0	0.399599	0.241296	0	0.479509	0.357254	0	0	0.16063	0.219434	0	0	0	0.582371	0.474957	0.451663	0.522758	0.0970791	0.263938	0.579434	0.630252	0.459728	0.18563	0.611379	0.545961
IGHGP	0	0.477745	0.685926	0	0	0	0.327044	0.087805	0.344389	0.884874	0.672853	0.562149	0.60148	0	0.832446	0	0	0.493825	0.0714666	0.70792	0.147757	0.244527	0	0.256972	0	0.426522	0.463763	0	0.805733	0.506796	0.063733	0	0.632538	0	0	0	0	0.321406	0.48612	0.355229	0.0776136	0.494773	0.251584	0.333974	0.703872	0.604172	0.499474	0.207162	0.129252
IGHM	0	0.955091	0.434012	0	0	0	0.322862	0.620117	0.696799	0.258452	0.256183	0.272697	0.495581	0	0.355489	0	0	0.843587	0.554606	0.552298	0.584331	0.243951	0	0.156028	0	0.585975	0.462281	0	0.156124	0.37527	0	0	0.605083	0.436125	0	0	0	0.217581	0.175883	0.693384	0.492155	0	0.0281438	0.29789	0.128139	0.503592	0.819845	0.37418	0.423126
IGKC	0	0.480554	0.887264	0	0	0	0.00936711	0.0843266	0.622172	0.167801	0.864136	0.382997	0.287969	0	0.155156	0	0	0.447416	0.786919	0.600468	0.0858842	0.557929	0	0	0	0.552794	0.518841	0	0.750932	0.22627	0	0	0.29774	0.486424	0	0	0	0.420165	0.595033	0.779156	0.401427	0.100164	0.286241	0.765115	0.84862	0.339008	0.21693	0.285978	0.638001
IGLC3	0	0.266574	0.467202	0	0	0	0.160527	0.300953	0.461309	0.697598	0.562856	0.0542786	0.702627	0	0.298934	0	0	0.0899185	0.133812	0.553025	0.832796	0.343352	0	0.0472183	0	0.226253	0.266184	0	0.1407	0.374619	0	0	0.675532	0.239629	0	0	0	0.389625	0.872241	0.628867	0.623589	0.207737	0.462849	0.633274	0.572987	0.382782	0.246275	0.095685	0.666334
IL10	0	0.537549	0.724492	0	0	0	0.396883	0.611085	0.727398	0.463195	0.491435	0	0.282887	0	0.939455	0	0	0.241247	0.580706	0.591787	0.593032	0.458225	0	0.00583585	0	0.591211	0.346093	0	0.297187	0.802714	0	0	0.564415	0.356465	0	0	0	0.36319	0.463562	0.567722	0.27903	0.25076	0.74131	0.336457	0.230451	0.131814	0.246585	0.644136	0.347685
IL10RA	0	0.0826889	0.36461	0	0	0	0.612083	0.271969	0.219883	0.492761	0.679749	0.285821	0.264566	0	0.0105005	0	0	0.298035	0.415159	0.524238	0.710043	0.402071	0	0.0218333	0	0.288793	0.364275	0	0.272197	0.144558	0	0	0.502422	0.11053	0	0	0	0.620323	0.418255	0.681076	0.506036	0	0.299478	0.341829	0.15321	0.585493	0.416164	0.335289	0.612977
IL12B	0	0.600661	0.168534	0	0	0	0.128464	0.353603	0.305772	0.787124	0.493393	0.269191	0.457015	0	0.436792	0	0	0.67764	0.752792	0.64336	0.736326	0.103422	0	0	0	0.235473	0.766254	0	0.383266	0.217048	0	0	0.561262	0.106943	0	0	0	0.441108	0.311569	0.563706	0.690596	0.0400846	0.480004	0.275731	0.713777	0.261548	0.581513	0.676865	0.662504
IL12RB2	0	0.660696	0.75297	0	0	0	0.76762	0.356958	0.772057	0.747527	0.287738	0.560097	0.411947	0	0.804446	0	0	0.809419	0.0314434	0.19668	0.538112	0.592055	0	0	0	0.494885	0.444367	0	0.439694	0.425219	0.108897	0	0.447932	0.114849	0	0	0	0.0224357	0.775773	0.772057	0.278692	0.479088	0.698343	0.423309	0.802557	0.484121	0.552943	0.744504	0.344971
IL13	0	0.467348	0.28021	0	0	0	0.830151	0.685423	0.338163	0.703805	0.595163	0.258086	0.549307	0	0.396927	0	0	0.612867	0.403325	0.842543	0.386117	0.452617	0	0	0	0.286856	0.388456	0	0.441045	0	0.016037	0	0.532159	0.741443	0	0	0	0.612808	0.670757	0.628695	0.438512	0.451148	0.417299	0.167703	0.497045	0.445785	0.430232	0.612914	0.606488
IL13RA2	0	0.110626	0.122402	0	0	0	0.257604	0.194872	0.337267	0.377841	0.369859	0.534884	0.048458	0	0.469811	0	0	0.415292	0.157645	0.117143	0	0.61231	0	0	0	0.225714	0.291845	0	0.190762	0.26384	0	0	0.718132	0.492665	0	0	0	0.0457832	0.321255	0.23171	0.404288	0	0.139901	0.456042	0.239708	0.278428	0.308608	0.0765884	0.00132532
IL15	0	0.370571	0.44134	0	0	0	0.430261	0.327619	0.625048	0.72993	0.632733	0.440257	0.575388	0	0.772459	0	0	0.312851	0.615068	0.44172	0.709902	0.650815	0	0	0	0.459887	0.805558	0	0.271833	0.60803	0	0	0.40333	0.444473	0	0	0	0.60732	0.181689	0.274557	0.478536	0	0.264047	0.330837	0.197589	0.387451	0.285752	0.253496	0.785171
IL15RA	0	0.566544	0.33245	0	0	0.0898203	0.451261	0.147385	0.230469	0.58134	0.541613	0.576257	0.273998	0	0.334997	0	0	0.4333	0.482943	0.588962	0.206849	0.850025	0	0	0	0.752668	0.647937	0	0.393404	0.272588	0	0	0.659842	0.430755	0	0	0	0.51677	0.274809	0.422801	0.769996	0.285759	0.738189	0.26429	0.93533	0.232048	0.536576	0.57155	0.482209
IL18	0	0.311774	0	0	0	0	0.205344	0.359548	0.125652	0.669564	0.060121	0.479515	0.00737291	0	0.112261	0	0	0.68995	0.244983	0	0.152798	0	0	0.0923981	0	0.433218	0.306718	0	0	0.498828	0	0	0.272342	0	0	0	0	0.397087	0.274899	0.393839	0.0337535	0.329021	0.158341	0.350633	0.175501	0.682428	0.258574	0.124344	0.489143
IL1A	0	0.361297	0.284711	0	0	0	0.29717	0.164978	0.496799	0.576045	0.711667	0.286592	0.370553	0	0.596549	0	0	0.302749	0.239443	0.451997	0.734318	0.0706018	0	0.441798	0	0.297298	0.369979	0	0.765649	0.515033	0.185152	0	0.559287	0.346251	0	0	0	0.637601	0.830004	0.681892	0.170339	0	0.606761	0.93907	0.190188	0.38008	0.639884	0.349601	0.0625989
IL1B	0	0.557151	0	0	0	0	0.507509	0.673166	0.61105	0.18628	0.622638	0.104835	0.339108	0	0.543237	0	0	0.206818	0.344477	0.278259	0.812687	0.457783	0	0.237054	0	0.911369	0.454417	0	0.21565	0.219798	0	0	0.349276	0.345218	0	0	0	0.452282	0.380375	0.6813	0.243246	0.290912	0.447124	0.331626	0.839746	0.521563	0.691975	0.826397	0.638746
IL1R1	0	0.873745	0.180333	0	0	0.0821976	0.0734524	0.443908	0.761793	0.493643	0.193842	0.31232	0.203099	0	0.267263	0	0	0.636391	0.465344	0.531737	0.374442	0.249328	0	0	0	0.15607	0.750022	0	0.710157	0.302366	0.117673	0	0.160041	0.040527	0	0	0	0.0996691	0.493448	0.51439	0.457299	0	0.296997	0.325958	0.92066	0.46944	0.183314	0.0387326	0.359668
IL1RAP	0	0	0	0	0	0	0	0	0	0	0	0	0	0	0	0	0	0	0	0	0	0	0	0	0	0	0	0	0	0	0	0	0	0	0	0	0	0	0	0	0	0	0	0	0	0	0	0	0
IL1RL1	0	0.274682	0.453324	0	0	0	0.643664	0.449269	0.581802	0.355092	0.433093	0.319702	0.626724	0	0.732129	0	0	0.447225	0.555272	0.666262	0.380006	0.493106	0	0	0	0.458681	0.236632	0	0.463619	0.503487	0	0	0.773603	0.408249	0	0	0	0.86429	0.802558	0.46812	0.140689	0	0.0713116	0.634337	0.354014	0.713994	0.546154	0.613589	0.0968383
IL2	0	0.476743	0.386144	0	0	0	0.258404	0.452275	0.376668	0.77248	0.524916	0.350687	0.82616	0	0.725529	0	0	0.543221	0.469041	0.361367	0.373097	0.297975	0	0	0	0.286107	0.615126	0	0.483832	0.233578	0.106686	0	0.131172	0.296157	0	0	0	0.323067	0.804675	0.0304095	0.556002	0.196346	0.494829	0.409686	0.0507651	0.263528	0.240497	0.246358	0.152696
IL22RA1	0	0.454728	0.335488	0	0	0	0.647581	0.261326	0.305187	0.558559	0.110753	0.0753454	0.468437	0	0.721067	0	0	0.411148	0.488052	0.448099	0.520805	0.312105	0	0.0685478	0	0.351641	0.581014	0	0.324738	0.778943	0	0	0.454128	0.499162	0	0	0	0.35649	0.106589	0.806962	0.642608	0	0.29894	0.173953	0.686398	0.788148	0.548758	0.249061	0.370614
IL22RA2	0	0.751535	0.378822	0	0	0	0.578547	0.252611	0.756919	0.618693	0.243692	0.58653	0.530568	0	0.638183	0	0	0.573654	0.616487	0.166025	0.268773	0.603172	0	0	0	0.40678	0.126689	0	0.656692	0.44533	0.0660835	0	0.618145	0.371935	0	0	0	0.218273	0.274269	0.471399	0.786299	0.344935	0.0740455	0.378358	0.453361	0.32252	0.647792	0.141863	0.314828
IL23A	0	0.655956	0.295709	0	0	0	0.00622293	0.313328	0.301992	0.675114	0.857666	0.233506	0.181653	0	0.573686	0	0	0.782281	0.653425	0.641336	0.509578	0.138017	0	0	0	0.513227	0.651824	0	0.66158	0.394994	0	0	0.172693	0.107531	0	0	0	0.716225	0.670632	0.482978	0.458482	0.185324	0.219947	0.320483	0.6025	0.263187	0.542348	0.57895	0.670543
IL2RA	0	0.314769	0.87691	0	0	0	0.167809	0.452479	0.317529	0.47199	0.428406	0.103869	0.550681	0	0.820627	0	0	0.423774	0.538931	0.761133	0.358627	0.710349	0	0	0	0.497339	0.754979	0	0.47474	0.202002	0	0	0.367308	0.418582	0	0	0	0.29373	0.0606517	0.118138	0.693167	0.461975	0.637449	0.41255	0.543159	0.216745	0.408112	0.375797	0.471714
IL2RB	0	0.46898	0.439147	0	0	0	0.277655	0.497116	0.488062	0.545122	0.388066	0.323884	0.819287	0	0.871405	0	0	0.699149	0.328292	0.289062	0.903301	0.367932	0	0	0	0.815742	0.383969	0	0.301025	0.412389	0.275745	0	0.536147	0.540578	0	0	0	0.273118	0.619822	0.323024	0.84359	0.324883	0.282933	0.600304	0.702655	0.396484	0.407727	0.587747	0.296305
IL2RG	0	0.891093	0.419995	0.0130474	0	0	0.131915	0.540197	0.883059	0.491217	0.827099	0.467624	0.34892	0	0.394467	0	0	0.598198	0.476382	0.409781	0.492183	0.123053	0	0.402624	0	0.614739	0.526061	0	0.498703	0.0482602	0	0	0.93874	0.340159	0	0	0	0.435166	0.914575	0.454943	0.657238	0	0.438976	0.247069	0.527316	0.916515	0.705393	0.673552	0.588593
IL4	0	0.506073	0.608419	0	0	0	0.35377	0.686157	0.391126	0.445163	0.642614	0.504017	0.269758	0	0.562112	0	0	0.797851	0.456739	0.648053	0.593218	0.412787	0	0.112177	0	0.226291	0.578855	0	0.785372	0.725564	0.311601	0	0.302995	0.101802	0	0	0	0.430699	0.290976	0.584867	0.277759	0.0900594	0.23892	0.15103	0.456854	0.114678	0.237206	0.622109	0.805925
IL4R	0	0.772171	0.443717	0	0	0	0.629344	0.30342	0.654808	0.85116	0.160679	0.305828	0.308616	0	0.240378	0	0	0.104768	0.28915	0.821421	0.468634	0.297068	0	0	0	0.325121	0.437988	0	0.348389	0.150852	0.108614	0	0.383591	0.141657	0	0	0	0.242777	0.384569	0.332621	0.0658951	0	0.544253	0.413119	0.0356267	0.316664	0.740366	0.23164	0.4625
IL5	0	0.370226	0.472208	0	0	0	0.438175	0.142117	0.648833	0.735878	0.382634	0.642525	0.742669	0	0.494462	0	0	0.632265	0.430122	0.735513	0.459346	0.773909	0	0	0	0.47028	0.490413	0	0.431194	0.029665	0.327119	0	0.137805	0.285061	0	0	0	0.0373947	0.424163	0.620574	0.387722	0	0.289642	0.898397	0.450266	0.290174	0.513876	0.488202	0.393572
IL6	0	0.645331	0.679569	0	0	0	0.581274	0.690487	0.0857104	0.0604041	0.164549	0.166731	0.365988	0	0.612495	0	0	0.701382	0.439708	0.5438	0.371349	0.386438	0	0.198434	0	0.22239	0.533325	0	0.402805	0	0	0	0.433067	0.306354	0	0	0	0.119731	0.530514	0.677012	0.441533	0	0.339624	0.60065	0.458766	0.0307903	0.331782	0.115396	0.434048
IL7R	0	0.640807	0.483391	0	0	0	0.623202	0.542704	0.556543	0.340854	0.53981	0.309136	0.171229	0	0.829299	0	0	0.571189	0.35223	0.425664	0.485577	0.326711	0	0	0	0.588631	0.500792	0	0.203413	0.225857	0	0	0.680875	0.42747	0	0	0	0.443021	0.564074	0.502242	0.42903	0	0.140551	0.754606	0.339032	0.380907	0.632352	0.461084	0.369747
INS	0	0.417141	0.6068	0	0	0	0.404121	0.468099	0.331791	0.361848	0.353534	0.0149163	0.31401	0	0.768388	0	0	0.787614	0.52982	0.215363	0.594382	0.616974	0	0	0	0.146958	0.742819	0	0.284804	0.354877	0.0656209	0	0.654305	0.17588	0	0	0	0.695761	0.441655	0.499714	0.444444	0.264459	0.491055	0.595793	0.466169	0.570677	0.531339	0.465915	0.64522
IQGAP2	0	0	0	0	0	0	0	0	0.134232	0.274554	0.222694	0	0.252289	0	0	0	0	0.0366586	0.233179	0	0.160308	0.179915	0	0	0	0	0	0	0	0.0283636	0	0	0	0.0590496	0	0	0	0	0	0.0279898	0	0.345844	0.283506	0	0.115425	0.433979	0.147183	0.150155	0.0176462
IRF1	0	0	0.129608	0	0	0	0.15262	0	0	0	0	0.282878	0.364745	0	0.186071	0	0	0	0.44512	0	0.125837	0.138485	0	0	0	0	0	0	0.0620647	0	0	0	0.419864	0.0314862	0	0	0	0.281348	0	0	0	0.344716	0	0.477322	0.0777868	0.331725	0	0.210594	0.0158917
IRF2	0	0	0	0	0	0	0	0	0.135449	0	0	0	0	0	0	0	0	0	0	0	0	0	0	0	0	0	0	0	0	0	0	0	0	0	0	0	0	0	0	0	0	0	0	0	0.0425385	0.133225	0	0	0.119023
IRF3	0	0.401308	0.366558	0	0	0	0.259644	0.289113	0.546839	0.522126	0.546401	0.119526	0.285735	0	0.687817	0	0	0.315299	0.216899	0.234113	0.349174	0.453191	0	0	0	0.454082	0.356427	0	0.454457	0.692702	0.082031	0	0.36537	0.0662774	0	0	0	0.32362	0.0757413	0.0587404	0.524127	0.358344	0.341175	0.283934	0.431077	0.253642	0.243406	0.490453	0.559056
IRF4	0	0.434726	0.147628	0	0	0	0.159741	0.544527	0.61609	0.609064	0.427065	0.0460469	0.490016	0	0.226103	0	0	0.529857	0.813142	0.441038	0.727025	0.752126	0	0.00869938	0	0.331916	0.478986	0	0.571063	0.569986	0.0934629	0	0.619484	0.630933	0	0	0	0.226284	0.487999	0.0713396	0.40991	0.128228	0.149694	0.271197	0.594778	0.551362	0.564681	0.685732	0.555952
IRF5	0	0.567807	0.233928	0	0	0	0.333454	0.449938	0.172941	0.35305	0.454484	0.0606268	0.565958	0	0.36137	0	0	0.182209	0.402459	0.115629	0.197931	0.253803	0	0	0	0.143723	0.285177	0	0.194734	0.0726692	0	0	0.803193	0	0	0	0	0.319062	0.176656	0.59101	0.136672	0.270537	0.519856	0.235462	0.486292	0.456643	0.35341	0.642334	0.372279
IRF8	0	0.108252	0.484104	0	0	0	0.440046	0.399037	0.320095	0.233629	0.291751	0.200255	0.340487	0	0.591006	0	0	0.50655	0	0.285141	0.564752	0.827646	0	0	0	0.429128	0.147275	0	0.503968	0.472143	0	0.0249522	0.651153	0.453724	0	0	0	0.444291	0.328796	0.458743	0.391565	0.234775	0.578808	0.0373149	0.410556	0.219095	0.268474	0	0.361553
ISG15	0	0	0.0481104	0	0	0	0	0	0.157831	0	0	0	0	0	0	0	0	0	0.22668	0	0	0.0330388	0	0	0	0	0	0	0.106975	0	0	0	0	0.0962647	0	0	0	0	0	0.023847	0	0.00756814	0	0	0	0	0	0.217686	0
ITGA1	0	0.635701	0.422951	0	0	0	0.11653	0.258156	0.19421	0.484704	0.246172	0.470002	0.185755	0	0.615392	0	0	0.50847	0.541356	0.235779	0.0601897	0.41962	0	0.408491	0	0.54774	0.581939	0	0.279687	0.183208	0.0723103	0	0.258719	0.281548	0	0	0	0.212151	0.585922	0.777239	0	0.04974	0.120062	0.646836	0.394074	0.682369	0.557159	0	0.336109
ITGAE	0	0.0149818	0.212941	0	0	0	0.312354	0.430448	0.581963	0.629636	0.346662	0.140938	0.658975	0	0.420576	0	0	0.503505	0.712776	0.265174	0.481448	0.260641	0	0.192258	0	0.632225	0.131267	0	0.420284	0.0649892	0	0	0.412256	0.113905	0	0	0	0.142517	0.384202	0.166645	0.301453	0.0563794	0.564438	0.505008	0.567697	0.51644	0.689746	0.453023	0.310705
ITGAM	0	0.146252	0.490004	0	0	0	0.154197	0.775938	0.793299	0.238532	0.480068	0.178011	0.565351	0	0.47273	0	0	0.592195	0.51719	0.251175	0.285559	0.459447	0	0.05442	0	0.235182	0.737577	0	0.394593	0.617349	0	0	0.34851	0.0804086	0	0	0	0.51749	0.583781	0.63015	0.330535	0	0.0996827	0.225657	0	0	0.506006	0.745517	0.79877
ITGAX	0	0.321889	0.217791	0	0	0	0.0283204	0.390416	0	0.424074	0.509705	0.184815	0	0	0.660943	0	0	0.57071	0.0304344	0.242238	0.1389	0.343679	0	0	0	0.747104	0.0652791	0	0.701764	0.489903	0	0	0.0158676	0.405558	0	0	0	0.309905	0.423239	0.465396	0.285366	0	0.524817	0.384653	0.543982	0.113976	0.0725878	0.720075	0.550208
JAK1	0	0	0	0	0	0	0	0	0	0	0	0	0	0	0	0	0	0	0	0	0	0	0	0	0	0	0	0	0	0	0	0	0	0	0	0	0	0	0	0	0	0	0	0	0	0	0	0	0
JAK2	0	0	0.209017	0	0	0	0	0.0614191	0	0.0402845	0	0	0	0	0.157266	0	0	0	0	0.0740161	0	0	0	0	0	0	0	0	0	0	0	0	0	0	0	0	0	0.00948518	0	0	0	0	0	0	0	0.164311	0.191689	0.161817	0
JAK3	0	0.047825	0.475455	0.0389949	0	0	0.490482	0.453969	0.517239	0.583908	0	0	0.297356	0	0.491929	0	0	0.322562	0.352264	0.520613	0.325544	0.496832	0	0	0	0.681716	0.517066	0	0.324897	0	0.0494746	0	0.281601	0.54712	0	0	0	0	0.252457	0.311064	0.57924	0.473282	0.710356	0.766576	0.393522	0.32771	0.72598	0.584362	0.442125
JCHAIN	0	0.155571	0.541686	0	0	0	0.0372905	0.490326	0.575364	0.558317	0.569317	0.223825	0.877371	0	0.317749	0	0	0.331044	0.149562	0.51391	0.344836	0.678954	0	0	0	0.719417	0.504942	0	0.810758	0.236041	0	0	0.795016	0.403287	0	0	0	0.288528	0.171478	0.746228	0.469956	0.196246	0.0966213	0.541719	0.562596	0.574347	0.0887272	0.476439	0.249523
JUN	0	0	0	0	0	0	0	0	0.0368897	0	0.0349782	0.0397785	0	0	0	0	0	0	0	0	0	0	0	0	0	0	0	0	0	0	0	0	0	0	0	0	0	0	0	0	0	0	0	0	0	0	0	0	0
JUNB	0	0.415342	0.390225	0	0	0	0.0276631	0.34196	0.377931	0.161906	0.547007	0.0107499	0.672471	0	0.167631	0	0	0.689994	0.693963	0.398616	0.438696	0.377634	0	0.0926165	0	0.387426	0.711393	0	0.109937	0.482179	0.137782	0	0.281174	0.212396	0	0	0	0.13368	0.549301	0.389858	0.415168	0	0.42066	0.13785	0.139449	0.162418	0.730405	0.245439	0.659555
KIT	0	0.0497503	0.148109	0	0	0	0	0.119106	0.473698	0.444805	0.36109	0.394833	0.0971872	0	0.206118	0	0	0.0999399	0.138044	0.239681	0.336135	0.235176	0	0	0	0.0767563	0.442443	0	0.210754	0.140667	0	0	0.231648	0.360984	0	0	0	0.370559	0.386624	0.177296	0.320452	0.395686	0.168943	0.443472	0.491938	0	0.566944	0.25004	0
KLRB1	0	0.369668	0.519265	0	0	0	0.144861	0.375961	0.570773	0.514348	0.445517	0.142127	0.197401	0	0.166365	0	0	0.773757	0.801329	0.00663088	0.258654	0.423249	0	0	0	0.165025	0.535197	0	0.542411	0.162112	0	0	0.613377	0.460617	0	0	0	0.364119	0.102288	0.786029	0.423482	0.295972	0.751996	0.559458	0.556039	0.0734241	0.821807	0.496715	0.478391
KLRC1	0	0.321907	0	0	0	0	0.0514019	0.759649	0.506913	0.714943	0.0835722	0.181282	0.446342	0	0.423788	0	0	0.387698	0.696761	0.409525	0.0523117	0.363101	0	0.0397728	0	0.609613	0.419443	0	0.427172	0.308779	0	0	0.34748	0.265709	0	0	0	0.347309	0.43131	0.616786	0.329289	0.0702617	0.28169	0.548884	0.48501	0.649624	0.252572	0.471213	0.0617246
KLRD1	0	0.516526	0.692322	0	0	0	0.385771	0.340782	0.318827	0.536072	0.847753	0.266914	0.610899	0	0.0524033	0	0	0.61177	0.442176	0.359282	0.386873	0.606295	0	0	0	0.625589	0.727666	0	0.474842	0.415664	0	0	0.177747	0.424313	0	0	0	0.341577	0.842368	0.553164	0.595605	0.319621	0.533262	0.619008	0.478172	0.155663	0.095212	0.248192	0.366913
KLRF1	0	0.0799315	0.309974	0	0	0	0.85261	0.362224	0.423135	0.310689	0.780657	0	0.270255	0	0.166864	0	0	0.614899	0.420871	0.777007	0.269242	0.28579	0	0.0252767	0	0.364725	0.368946	0	0.0273497	0.132234	0.397482	0	0.405155	0	0	0	0	0.685522	0.247863	0.394799	0.554624	0.466435	0.60519	0.566459	0.56767	0.84953	0.365704	0.522927	0.102559
KLRK1	0	0.471231	0.667815	0	0	0	0.144939	0.237284	0.356675	0.124689	0.645325	0.163495	0.315196	0	0.591217	0	0	0.33567	0	0.101259	0.0236372	0.448557	0	0.0662212	0	0.655513	0	0	0.660479	0	0	0	0.134407	0.213214	0	0	0	0	0.236814	0.416129	0.602001	0.123739	0.234984	0.315198	0.348433	0.532099	0.175302	0.315333	0.265642
KMT2C	0	0	0	0	0	0	0	0	0	0	0	0	0	0	0	0	0	0	0	0	0	0	0	0	0	0	0	0	0	0	0	0	0	0	0	0	0	0	0	0	0	0	0	0	0	0	0	0	0
KRAS	0	0	0	0	0	0	0	0	0	0	0	0	0	0	0	0	0	0	0	0	0	0	0	0	0	0	0	0	0	0	0	0	0	0	0	0	0	0	0	0	0	0	0	0	0	0	0	0	0
KRT20	0	0.235225	0.570379	0.0631445	0	0	0.564532	0.655636	0.251571	0.587499	0.172289	0.508992	0.421961	0	0.348365	0	0	0.812259	0.717395	0.452872	0.660742	0.50959	0	0.0950704	0	0.617879	0.308506	0	0.45427	0.286143	0	0	0.863169	0.111884	0	0	0	0.367938	0.416088	0.641942	0.770703	0.0953064	0.52492	0.578892	0.447735	0.73858	0.638966	0.358882	0.642038
KRT7	0	0.437403	0.381862	0	0	0	0.367118	0.288187	0.230728	0.332559	0.257515	0.0266723	0.50572	0	0.368141	0	0	0	0.666243	0.855861	0.816972	0.561776	0	0.141278	0	0.500004	0.443793	0	0.49752	0.532883	0	0	0.19465	0.417758	0	0	0	0.559149	0.601387	0.444446	0.666058	0.0315035	0.182652	0.802618	0.75597	0.732189	0.289086	0.144285	0.304532
LAG3	0	0.446929	0.362845	0	0	0	0.316351	0.403291	0.520828	0.342834	0.401305	0.359556	0.149666	0	0.506181	0	0	0.297199	0.455454	0.73029	0.215882	0.657465	0	0.21937	0	0.818807	0.515892	0	0.705348	0.325216	0	0	0.358439	0.307842	0	0	0	0.480905	0.582595	0.0723016	0.436183	0.0539364	0.539068	0.279147	0.922746	0.611847	0.268349	0.470623	0.564969
LAMP1	0	0	0	0	0	0	0	0	0	0	0	0	0	0	0	0	0	0	0	0	0	0	0	0	0	0	0	0	0	0	0	0	0	0	0	0	0	0	0	0	0	0	0	0	0	0	0	0	0
LAMP2	0	0	0	0	0	0	0	0	0	0	0	0	0	0	0	0	0	0	0	0	0	0	0	0	0	0	0	0	0	0	0	0	0	0	0	0	0	0	0	0	0	0	0	0	0	0	0	0	0
LAMP3	0	0.311192	0.371572	0	0	0.0476265	0.327241	0.117431	0.424734	0.64773	0.591837	0.442682	0.365226	0	0.199091	0	0	0.475827	0.438662	0.688464	0.428516	0.70644	0	0.358	0	0.204999	0.384954	0	0.534292	0.445919	0.209316	0	0.834841	0.521038	0	0	0	0.460773	0.54887	0.258834	0.49134	0.258882	0.828983	0.637439	0.442577	0.439808	0.814855	0.451195	0.223991
LCK	0	0.323692	0.0953127	0	0	0	0.496541	0.301137	0.276884	0.366227	0.640408	0.53258	0.342507	0	0.41568	0	0	0.322388	0.644651	0.425756	0.244942	0.400144	0	0.358744	0	0.567161	0.109492	0	0.638912	0.407995	0	0	0.296422	0.28075	0	0	0	0.355306	0.141956	0.230247	0.429261	0.332623	0.572989	0.409851	0.255033	0.435534	0.310542	0.435547	0.879873
LIF	0	0.239767	0.279002	0	0	0	0.197667	0	0	0.0983272	0.169366	0.141848	0.355094	0	0	0	0	0.304651	0.28664	0.53132	0.499469	0.323678	0	0.0795736	0	0.366715	0.236041	0	0	0.0299201	0	0	0.597937	0.101023	0	0	0	0.517547	0.379661	0.284021	0.106509	0.433126	0.090514	0.161052	0.361506	0.435867	0.641957	0	0.638163
LILRA4	0	0.742314	0.622543	0.0771208	0	0	0	0.488296	0.32275	0.248136	0.163507	0.167414	0.473963	0	0.417523	0	0	0.640709	0.255501	0.474826	0.529881	0.670457	0	0	0	0.424847	0.396214	0	0.731097	0.0777911	0.133916	0	0.361804	0.616007	0	0	0	0.513567	0.333821	0.780945	0.86083	0.517012	0.427255	0.640833	0.294682	0.515022	0.859257	0.783863	0.409894
LILRA5	0	0.717194	0.30643	0	0	0	0.0810718	0.250303	0.740095	0.40018	0.785898	0.294163	0.808625	0	0.23498	0	0	0.451586	0.194651	0.192162	0.526093	0.720395	0	0	0	0.527691	0.286735	0	0.659836	0.340692	0	0	0.218965	0.285495	0	0	0	0.226934	0.807168	0.548901	0.560891	0.603222	0.113026	0.372888	0.38235	0.414364	0.74185	0.799284	0.314579
LILRB2	0	0.285824	0.340558	0	0	0	0.342283	0.512906	0.467794	0.321309	0.221752	0.361801	0.773088	0	0.54128	0	0	0.236753	0.316925	0.559775	0.328969	0.598043	0	0	0	0.624922	0.270751	0	0	0.697598	0	0	0.542747	0.253492	0	0	0	0.635539	0.523598	0.537343	0.674595	0.323195	0.847695	0.601593	0.107424	0.451872	0.59321	0.708974	0.276422
LILRB4	0	0.857168	0	0	0	0	0.401195	0.546359	0.353957	0.708288	0.486932	0.236787	0.55317	0	0.511598	0	0	0.286873	0.53119	0.419811	0.78632	0.758634	0	0.181531	0.00293375	0.524671	0.257853	0	0.244832	0.343553	0.284029	0	0.522399	0.0162741	0	0	0	0.414354	0.395701	0.201701	0.0343517	0.19054	0.243608	0.550413	0.519142	0.386338	0.693743	0.666338	0.796199
LTB	0	0.798693	0.213869	0	0	0	0.338137	0.797154	0.568098	0.838295	0.650658	0.498773	0.522814	0	0.459876	0	0	0.579457	0.783686	0.563476	0.493655	0.570545	0	0.131992	0	0.705525	0.536139	0	0.185127	0.475498	0.406782	0	0.491815	0.389172	0	0	0	0.385377	0.84063	0.649031	0.82765	0	0.898282	0.558879	0.364951	0.634631	0.58329	0.405775	0.642809
LUM	0	0.311868	0.319045	0	0	0	0.509216	0.323689	0.383194	0.145077	0.0935107	0.324634	0.430921	0	0	0	0	0.70237	0.379587	0.600744	0.149675	0.44041	0	0.377471	0	0.270807	0.808799	0	0.316297	0.148693	0	0	0.732877	0.376552	0	0	0	0.558257	0.0781857	0.419866	0.457299	0.364933	0.553311	0.516107	0.471337	0.531896	0.452348	0.485231	0.509997
LY6D	0	0.617084	0.660021	0	0	0	0.653462	0.0438016	0.213154	0.134499	0.716322	0.279886	0.782824	0	0.365973	0	0	0.788482	0.73938	0.448496	0.673607	0.643162	0	0	0	0.446467	0.247574	0	0.446311	0.214798	0.319101	0	0.952067	0	0	0	0	0.442508	0.594631	0.188544	0.710923	0.278579	0.638407	0.346101	0.247709	0.440254	0.431043	0.468164	0.233799
LY6E	0	0.169042	0.412908	0	0	0	0.263817	0.406092	0.494377	0.451085	0.257984	0	0.278029	0	0.205926	0	0	0.441638	0.210193	0.284453	0.144912	0.441879	0	0	0	0.379008	0.286663	0	0.116868	0.138817	0	0	0.276109	0.0441258	0	0	0	0.0774306	0.114129	0.427538	0.187592	0.193538	0.365038	0.113995	0.157293	0.0795413	0.249064	0.219307	0.310335
MARCO	0	0.448706	0.377403	0	0	0	0.577518	0.72284	0.29261	0.161102	0.703183	0.608873	0.151278	0	0.324723	0	0	0.549688	0.506108	0.347557	0.542848	0.524686	0	0	0	0.526153	0.473158	0	0.443848	0	0.0613638	0	0.520605	0.344979	0	0	0	0.374718	0.877589	0.342956	0.645534	0.173169	0.521035	0.690214	0.719821	0.356988	0.519901	0.100065	0.116696
MCEMP1	0	0.404144	0.0638513	0	0	0.134939	0.32339	0.524549	0.382961	0.34993	0.616766	0.257582	0.331523	0	0.203952	0	0	0.27717	0.447018	0.380585	0.188026	0.458384	0	0	0	0.340972	0.208894	0	0.505064	0.673799	0	0	0.322456	0.260459	0	0	0	0.211214	0.186104	0.176734	0.43867	0.245344	0.128672	0.593687	0.188365	0.687813	0.88892	0.260777	0.56965
MEF2C	0	0.218781	0.451204	0	0	0	0.152708	0.0516442	0.028608	0.374319	0.186614	0	0.371466	0	0	0	0	0.356891	0.542727	0	0.081701	0.0917833	0	0	0	0.420569	0	0	0	0	0	0	0.178695	0.233118	0	0	0	0.414444	0.0103904	0.0435588	0.110666	0.0565659	0.136667	0	0.0593808	0.045767	0.0307795	0.486014	0.52111
MET	0	0.490294	0.407716	0	0	0	0.456982	0.287211	0.666019	0.325303	0.131305	0.0767192	0.296075	0	0.416057	0	0	0.362757	0.728576	0.0795733	0.849671	0.46206	0	0	0	0.714159	0.485518	0	0.837317	0.590742	0	0	0.499134	0.0337783	0	0	0	0.419901	0.12932	0.272133	0.535198	0	0.741378	0.497712	0.323217	0.340279	0.657591	0.319382	0.553343
MFAP5	0	0.565584	0.0749617	0	0	0	0.137044	0.384622	0.201481	0.33591	0.642375	0.35512	0.673342	0	0.453996	0	0	0.570772	0.404639	0.676733	0.148958	0.744257	0	0	0.0113365	0.040118	0.422799	0	0.435526	0.620737	0	0	0.25476	0.338917	0	0	0	0.12609	0.648222	0.544285	0.390111	0.512798	0.67594	0.751725	0.341984	0.130428	0.422615	0.353026	0.860563
MGP	0	0.650121	0.428244	0	0	0	0.589379	0.0340956	0.424857	0.199887	0.240981	0.534343	0.511715	0	0.370816	0	0	0.457724	0.245526	0.520495	0.117221	0.39866	0	0	0	0.182044	0	0	0.494828	0.226541	0.068732	0	0.513984	0.211446	0	0	0	0.239915	0.339023	0.315565	0.0951038	0	0	0.30398	0.134908	0.571538	0	0.193598	0.0677637
MIS18BP1	0	0.0934999	0	0	0	0	0	0	0.302945	0	0.0813411	0	0.0744458	0	0.341349	0	0	0.0510873	0	0	0	0.00285424	0	0.0125809	0	0	0.00853416	0	0.0973943	0	0	0	0	0.169591	0	0	0	0	0.070093	0.250006	0	0	0	0	0	0.14849	0	0	0
MKI67	0	0	0	0	0	0	0	0	0	0	0	0	0.0103314	0	0	0	0	0	0	0	0	0	0	0	0	0.0257088	0	0	0	0	0	0	0	0	0	0	0	0	0	0	0	0	0	0	0	0	0	0	0
MMP12	0	0.155016	0.305273	0	0	0	0.183443	0.255345	0.490035	0.1062	0.682728	0	0.443308	0	0.336551	0	0	0.363442	0.387652	0.724727	0.493271	0.915042	0	0.140904	0.0632718	0.584311	0.196054	0	0.485938	0.310176	0.0525817	0	0.706467	0	0	0	0	0.191809	0.142006	0.344547	0.674204	0.407569	0.479319	0.359742	0.400236	0.564369	0.438855	0.359232	0.69675
MMP9	0	0.364824	0.396431	0	0	0	0.737639	0.286803	0.535107	0.638659	0.326829	0.244788	0.392635	0	0.498443	0	0	0.470636	0.423204	0.781351	0.581394	0.339688	0	0	0	0.754039	0.387115	0	0.545358	0.145885	0	0	0.165319	0.278012	0	0	0	0.363809	0.66341	0.769545	0.411531	0.163308	0.393164	0.447194	0.610074	0.298073	0.429216	0.672664	0.493709
MMRN1	0	0.242783	0.553272	0	0	0.00963728	0.470767	0.403079	0.565972	0.642287	0.23632	0.365812	0.410699	0	0.722348	0	0	0.590774	0.17213	0.0962318	0.266492	0.452403	0	0	0	0.259347	0.533445	0	0.809461	0.451604	0	0	0.128374	0.49132	0	0	0	0.351059	0.651051	0.28939	0.52773	0	0.586649	0.643783	0.207314	0.610252	0.259495	0.0472316	0.431779
MNDA	0	0.449091	0.396147	0	0	0	0.119532	0.221469	0.409516	0.541981	0.661108	0.438587	0.58642	0	0.71771	0	0	0.69232	0.433279	0.377154	0.361496	0.136963	0	0.14952	0	0.442631	0.527947	0	0.188266	0.363881	0.210855	0	0.110115	0.0893846	0	0	0	0.616998	0.354417	0.613231	0.212024	0	0.770402	0.427487	0.25737	0.410331	0.425431	0.457606	0.359665
MPEG1	0	0.432357	0.596877	0	0	0	0.583931	0.404201	0.329007	0.173378	0.534161	0.0559109	0.121286	0	0.389168	0	0	0.525149	0.0195323	0.270729	0.512696	0.261313	0	0	0	0	0.226553	0	0.182737	0.191073	0	0	0.445651	0.383274	0	0	0	0.326088	0.558507	0.460566	0.592464	0.177988	0.517171	0.179054	0.536849	0.479097	0.281376	0.420396	0.151766
MRC1	0	0.546772	0.571692	0	0	0	0.394539	0.392818	0.54202	0.317879	0.0099409	0.347822	0.46398	0	0.4155	0	0	0.368549	0.282019	0.475815	0.0935669	0.550469	0	0.346105	0	0.16678	0.713817	0	0.272834	0.501715	0.312446	0.0552535	0.658627	0.41309	0	0	0	0.761042	0.899767	0.35143	0.11185	0	0.411827	0.675964	0.333107	0.45712	0.551223	0.381132	0.765622
MS4A1	0	0.765654	0.374726	0	0	0	0.333922	0.516154	0.203371	0.385303	0.379715	0.41953	0.0863714	0	0.255205	0	0	0.788609	0.278824	0.711145	0.475027	0.189519	0	0	0	0.314915	0.348458	0	0.623034	0.508001	0	0	0.622442	0.152307	0	0	0	0.3328	0.553062	0.683119	0.383753	0.0628462	0.402219	0.234838	0.551469	0.286359	0.533894	0.635238	0.86357
MS4A2	0	0.412782	0.597272	0	0	0	0.310505	0.264535	0.721002	0.276284	0.0839294	0.580078	0.144153	0	0.551511	0	0	0.253152	0.554083	0.753698	0.517107	0.22775	0	0	0	0.59863	0.412	0	0.2055	0	0.17915	0	0.800899	0.206072	0	0	0	0.0122309	0.40856	0.625284	0.793759	0	0.453674	0.701474	0.440673	0.527925	0.804228	0.392678	0.440332
MUC5AC	0	0.492759	0.794696	0	0	0	0.22457	0.318983	0.428455	0.582693	0.0486831	0.0325581	0.458023	0	0.678466	0	0	0.888805	0.533733	0.562406	0.694133	0.851109	0	0.0654599	0	0.291934	0.275328	0	0.463009	0.316167	0.188336	0	0.281111	0.198538	0	0	0	0.508694	0.520386	0.466466	0.324529	0	0.189434	0.272347	0.265284	0.450086	0.523168	0.489918	0.734958
MX1	0	0	0	0	0	0	0	0	0	0.0213429	0	0.0852952	0	0	0	0	0	0	0	0	0	0.00777255	0	0	0	0.0457005	0	0	0	0	0	0	0.0581745	0	0	0	0	0	0	0	0	0	0	0	0	0	0	0	0
MYBPC1	0	0.487469	0	0	0	0	0.527189	0.710857	0.671502	0.619144	0.425429	0	0.233044	0	0.571452	0	0	0.235951	0.404415	0.673147	0.292339	0.434088	0	0	0	0.724467	0.554147	0	0.471304	0.350919	0.146548	0	0.603885	0.61997	0	0	0	0.255643	0.334784	0.76657	0.575836	0.47829	0.41252	0.673352	0.711378	0.477885	0.699202	0	0.30247
MYC	0	0.266361	0	0	0	0	0.247081	0	0	0.0555416	0	0	0	0	0.387578	0	0	0.190666	0.0248803	0	0	0	0	0	0	0.239574	0	0	0	0.0528668	0	0	0.301406	0.3974	0	0	0	0	0	0.0267622	0	0.0281277	0.192815	0	0	0.375954	0	0	0.0459483
MYD88	0	0	0	0	0	0	0.0670413	0	0	0.00200356	0	0	0	0	0	0	0	0.0670081	0.221215	0	0	0.0272985	0	0	0	0	0	0	0	0	0	0	0	0	0	0	0	0	0.146868	0	0	0	0.181621	0	0	0	0	0	0
MYH11	0	0.539093	0.389037	0	0	0.092847	0.200552	0.595263	0.44971	0.460251	0.492941	0.311239	0.563426	0	0.410815	0	0	0.491468	0.602608	0.602321	0.462214	0.480686	0	0	0	0.316724	0.665977	0	0.579331	0.0886848	0	0	0.514548	0.0178702	0	0	0	0.423217	0.531769	0.901261	0.205145	0.241893	0.453782	0.534199	0.786964	0.577648	0.511154	0.379453	0.411238
MZB1	0	0.343086	0.422754	0	0	0	0.336186	0.373483	0.39529	0.449057	0.882354	0.208622	0.737526	0	0.652675	0	0	0.692929	0.40755	0.0199515	0.540638	0.388867	0	0.0559518	0	0.845258	0.301131	0	0.129125	0	0.00548229	0	0.707604	0.342698	0	0	0	0.431237	0.391616	0.214105	0.161706	0	0.612272	0.461488	0.46201	0.457749	0.26209	0.787044	0.356393
NAT8	0	0.644301	0.634593	0	0	0	0.465493	0.549236	0.0853843	0.374659	0.362859	0.143092	0.118482	0	0.365846	0	0	0.57153	0.199048	0.373193	0.0101341	0.276925	0	0	0	0.529849	0.423595	0	0.237467	0.317316	0	0	0.597198	0.0659523	0	0	0	0.562323	0.860817	0.290178	0.594241	0.0813448	0.297156	0.6487	0.248345	0.450347	0.850436	0.886846	0.753208
NCAM1	0	0	0	0	0	0	0	0	0	0	0	0	0	0	0	0	0	0	0	0	0	0	0	0	0	0	0	0	0	0	0	0	0	0	0	0	0	0	0	0	0	0	0	0	0	0	0	0	0
NCEH1	0	0.0421863	0.32216	0	0	0.0605602	0.154336	0.100388	0.133854	0.197673	0.364517	0.0695687	0	0	0.397843	0	0	0.169291	0.535586	0.5604	0.317624	0.120262	0	0	0	0.279742	0.278384	0	0.519223	0	0	0	0.0461288	0.346338	0	0	0	0.446864	0.100505	0.322763	0.398094	0.182075	0.212244	0.686992	0.349167	0.228184	0.47906	0.59228	0.695568
NELL2	0	0	0	0	0	0	0	0	0	0	0	0	0	0	0	0	0	0.0713322	0.244911	0	0	0	0	0	0	0.160071	0	0	0.0343844	0	0	0	0	0	0	0	0	0	0	0	0	0	0	0	0	0.0731183	0	0	0
NF1	0	0	0	0	0	0	0	0	0	0	0	0	0	0	0	0	0	0	0	0	0	0	0	0	0	0	0	0	0	0	0	0	0	0	0	0	0	0	0	0	0	0	0	0	0	0	0	0	0
NKG7	0	0.311498	0.00612406	0	0	0	0.238957	0.436892	0.17644	0.365799	0.178205	0.178658	0.232149	0	0.136071	0	0	0.640905	0.454666	0.485317	0.235856	0.254892	0	0	0	0.190279	0.448679	0	0.655886	0.298803	0.0852715	0	0.361283	0.441757	0	0	0	0.253423	0.390717	0.609069	0.381814	0.164567	0.406157	0.140842	0.81538	0.233562	0.775856	0.300346	0.414448
NOD1	0	0.23542	0.352087	0	0	0	0.765283	0.0167686	0.371752	0.674092	0.605717	0.547201	0.21628	0	0.347073	0	0	0.481842	0.424542	0.389571	0.663026	0.289355	0	0.240983	0	0.846946	0.555941	0	0.749942	0.331773	0.122328	0	0.829269	0.120442	0	0	0	0.0508552	0.649108	0.547559	0.751147	0.455648	0.243659	0.475697	0.163535	0.379726	0.618117	0.45896	0.748463
NOSIP	0	0.782684	0.320964	0	0	0	0.374709	0.0517018	0.503261	0.346945	0.055209	0.524593	0.465067	0	0.292099	0	0	0.778529	0.207268	0.160107	0.339884	0.746093	0	0.386712	0	0.324135	0.594075	0	0.498305	0.6622	0	0	0.396668	0.481264	0	0	0	0.326487	0	0.156747	0.487837	0	0.33213	0.78214	0.75382	0.705208	0.64244	0.454855	0.305364
NOTCH1	0	0	0	0	0	0	0	0	0	0	0	0	0	0	0	0	0	0	0	0	0	0	0	0	0	0	0	0	0	0	0	0	0	0	0	0	0	0	0	0	0	0	0	0	0	0	0	0	0
NOTCH2	0	0	0	0	0	0	0	0	0	0	0	0	0	0	0	0	0	0	0	0	0	0	0	0	0	0	0	0	0	0	0	0	0	0	0	0	0	0	0	0	0	0	0	0	0	0	0	0	0
NOTCH3	0	0	0.132736	0	0	0	0	0	0	0	0.261942	0	0	0	0	0	0	0	0	0	0	0	0	0	0	0	0	0	0	0	0	0	0	0	0	0	0	0.183755	0	0	0	0	0	0	0	0	0	0	0.115023
NT5E	0	0	0	0	0	0	0	0	0	0	0	0	0	0	0	0	0	0	0	0	0	0	0	0	0	0	0	0	0	0	0	0	0	0	0	0	0	0	0	0	0	0	0	0	0	0	0	0	0
ORC6	0	0	0	0	0	0	0.323892	0	0.00987125	0	0.223655	0.226792	0.149887	0	0	0	0	0.106794	0.0363481	0	0.127817	0.404958	0	0	0	0.246394	0	0	0.0956047	0.121019	0	0	0.248223	0	0	0	0	0	0	0.323308	0.127346	0	0.24672	0.195149	0	0.00602713	0	0.267862	0.30989
P2RX1	0	0.409949	0.860317	0	0	0	0.302223	0.517037	0.256125	0.721266	0.599895	0.0699396	0.636714	0	0.187402	0	0	0.54505	0.386342	0.461274	0.538352	0.461108	0	0	0	0.303966	0.29579	0	0.308254	0.676243	0.268247	0	0.402474	0.726221	0	0	0	0.676646	0.418687	0.414667	0.484246	0.215432	0.796432	0.625493	0.490544	0.260399	0.636395	0.71818	0.528513
PAX5	0	0.836526	0.203391	0	0	0.109744	0.722431	0.0331316	0.801052	0.102793	0.835679	0.0667267	0.706567	0	0.483716	0	0	0.42672	0.323044	0.25142	0.439491	0.712112	0	0.420971	0	0.195215	0.611908	0	0.228005	0.436253	0.158359	0	0.770191	0.00784789	0	0	0	0.00115954	0.730695	0.573484	0.434885	0.350677	0.749947	0.244306	0.505792	0.288842	0.961916	0.482925	0.524022
PCP4	0	0.486555	0.615751	0	0	0	0.140502	0.300439	0.885956	0.133424	0.544642	0	0.0479327	0	0.0847137	0	0	0.268206	0.556899	0.518009	0.813963	0.493911	0	0.0798328	0	0.718804	0.432892	0	0.310832	0.519586	0	0	0.218607	0.387984	0	0	0	0.125016	0.85348	0.545008	0	0	0.494346	0.323454	0.559102	0.402201	0.342587	0.634412	0.327359
PDCD1	0	0.222558	0.848252	0	0	0	0.520826	0.101962	0.301193	0.70125	0.534391	0.440798	0.464871	0	0.798709	0	0	0.351253	0.695763	0.559107	0.0699532	0.244248	0	0	0	0.151357	0.315947	0	0.535399	0.0560166	0.201484	0	0.500696	0.335252	0	0	0	0.594258	0.186896	0.55582	0.334811	0.45184	0.442395	0.257141	0.736212	0.865076	0.588525	0.523848	0.261074
PDCD1LG2	0	0.390182	0.169943	0	0	0	0.112273	0.152352	0	0.191029	0.245072	0	0	0	0.210236	0	0	0.141569	0.800165	0.371553	0.502329	0	0	0	0	0.339096	0.405889	0	0.403542	0.283955	0	0	0.141758	0.402385	0	0	0	0.00248347	0.772012	0.3695	0.239993	0.517623	0.191007	0.401084	0.0414279	0.285102	0.562755	0.178389	0.379137
PDGFRA	0	0	0	0	0	0	0	0	0	0	0	0	0	0	0	0	0	0	0	0	0	0	0	0	0	0	0	0	0	0	0	0	0	0	0	0	0	0	0	0	0	0	0	0	0	0	0	0	0
PDGFRB	0	0.613933	0	0	0	0	0.138863	0.0757045	0.269251	0.476461	0	0.410698	0.473399	0	0.334793	0	0	0.0646916	0.288244	0.220485	0.200178	0.160273	0	0	0	0.274026	0.425232	0	0.302249	0.193352	0	0	0.32803	0	0	0	0	0.0885249	0.116676	0.671818	0.275138	0.330315	0.104509	0.666403	0.184032	0.27764	0.282372	0.298262	0.224931
PGA5	0	0.265386	0.800819	0	0	0	0.136383	0.09732	0.569461	0.21094	0.401241	0.615494	0.442246	0	0.670353	0	0	0.548534	0.564543	0.622461	0.383919	0.192144	0	0.0378431	0	0.368122	0.731605	0	0.247412	0.274633	0.0152959	0	0.264527	0.409249	0	0	0	0.544115	0.823046	0.512679	0.398678	0.272768	0.6555	0.758249	0.872436	0.784706	0.350916	0.429168	0.536799
PIK3CA	0	0.0048609	0.0140623	0	0	0	0	0	0	0	0	0	0	0	0	0	0	0	0	0	0	0.202418	0	0	0	0	0.0866796	0	0	0	0	0	0	0	0	0	0	0.199968	0.195931	0	0	0.0334322	0	0	0	0.0612668	0	0.0561779	0
PLA2G7	0	0.430141	0.155312	0	0	0	0.315714	0.456193	0.231883	0.382881	0.420576	0.457111	0.371332	0	0.304665	0	0	0.406864	0.236926	0.533015	0.359544	0.384728	0	0.0580529	0	0.24378	0.388477	0	0.392856	0.316064	0.118093	0	0.247434	0	0	0	0	0.323437	0.0747689	0.673778	0.337507	0	0.31321	0.372759	0.0765658	0.750456	0.828613	0.883268	0.429033
PLAC9	0	0.645212	0.234513	0	0	0	0.0310597	0.649833	0.419747	0.0328785	0.783634	0.545746	0.379576	0	0.432439	0	0	0.44448	0.303029	0.265515	0.664118	0.30763	0	0.138625	0	0.426189	0.253035	0	0.440624	0.328706	0.0237926	0	0.535466	0.323152	0	0	0	0.269542	0.218291	0.502201	0.391594	0.483816	0.481048	0.536232	0.94584	0.603376	0.733148	0.462355	0.576336
PLCG2	0	0.511126	0.461814	0	0	0	0.775746	0.256166	0.762115	0.592787	0.102188	0.522959	0.0169184	0	0.556751	0	0	0.415965	0.575093	0.283099	0.597647	0.207384	0	0.289235	0	0.686231	0.244973	0	0.562374	0.428146	0.0423158	0	0.502349	0.388072	0	0	0	0.653118	0.135975	0.228098	0.411039	0.157964	0.77632	0.182228	0.558251	0.408612	0.798026	0.544578	0.281023
PLD4	0	0.650912	0.477597	0	0	0	0.186952	0.361169	0.582769	0.253361	0.507008	0.421776	0.448515	0	0.163962	0	0	0.0198861	0.418547	0.522725	0.818204	0.522273	0	0	0	0.50486	0.736463	0	0.186404	0.222756	0.126261	0	0.511106	0.586356	0	0	0	0.350238	0.729659	0.43344	0.4013	0	0.175181	0.30574	0.335121	0.0969324	0.572791	0.375283	0.489452
PLEK	0	0.568889	0.359387	0	0	0.0148149	0.782772	0.291373	0.392791	0.708887	0.764657	0.29947	0.802868	0	0.218367	0	0	0.386924	0.578849	0.109371	0.619564	0.668677	0	0.141349	0.0454379	0.206579	0.169464	0	0.746429	0.530753	0	0	0.272313	0	0	0	0	0.315091	0.467988	0.333991	0.606369	0.282078	0.722528	0.158101	0.514444	0.368649	0.890171	0.23826	0.465402
PLVAP	0	0.24889	0.703672	0	0	0	0.788483	0.725815	0.839824	0.334893	0.81417	0.545172	0.418632	0	0.265409	0	0	0.523011	0.860111	0.444428	0.700129	0.423653	0	0.114249	0	0.242264	0.557508	0	0.474114	0.181443	0.354669	0	0.474682	0.59055	0	0	0	0.306953	0.578762	0.872962	0.375861	0	0.472189	0.448117	0.658211	0.213585	0.42489	0.2207	0.0570902
PMP22	0	0	0	0	0	0	0	0	0	0	0	0	0	0	0	0	0	0	0	0	0	0	0	0	0	0	0	0	0	0	0	0	0	0	0	0	0	0	0	0	0	0	0	0	0	0	0	0	0
PRDX4	0	0	0	0	0	0	0	0	0	0	0	0	0	0	0	0	0	0	0	0	0	0	0	0	0	0	0	0	0	0	0	0	0	0	0	0	0	0	0	0	0	0	0	0	0	0	0	0	0
PRF1	0	0.0925613	0.42789	0.0595761	0	0	0	0.412736	0.625646	0.806534	0.307386	0.300231	0.872376	0	0.738325	0	0	0.596985	0.670354	0.502547	0.510658	0.616767	0	0	0	0.319192	0.129162	0	0.127468	0.289946	0	0	0.402244	0.68878	0	0	0	0.456405	0.484531	0.0990003	0.185829	0.27922	0.639932	0.742533	0.344793	0.315334	0.518383	0.4061	0.371946
PRG4	0	0.182308	0.451498	0	0	0	0.106021	0.085429	0.406018	0.523696	0.539809	0.553474	0.410105	0	0.381476	0	0	0.29709	0	0.543572	0.861708	0.491514	0	0.0725704	0	0.424716	0.461907	0	0.517918	0.227863	0.138063	0	0.712168	0.484319	0	0	0	0.287557	0.705155	0.0646291	0.911846	0.330157	0.405244	0.523165	0.304077	0.272027	0.221844	0.175396	0.256802
PSMB10	0	0.226846	0	0	0	0	0.0396921	0.0372308	0	0.127744	0	0.152041	0	0	0	0	0	0	0	0.162172	0	0	0	0	0	0	0	0	0	0	0	0	0	0	0	0	0	0	0	0	0.0807634	0	0.163944	0	0	0	0	0	0.100572
PTEN	0	0	0	0	0	0	0	0	0	0	0	0	0	0	0	0	0	0	0.107255	0	0	0	0	0	0	0	0	0	0	0	0	0	0	0	0	0	0	0.0376118	0.276286	0	0	0	0.0129486	0	0	0	0.17319	0	0
PTGDS	0	0	0	0	0	0	0	0	0	0	0	0	0	0	0	0	0	0	0	0	0	0	0	0	0	0	0	0	0	0	0	0	0	0	0	0	0	0	0	0	0	0	0	0	0	0	0	0	0
PTGS1	0	0.0600082	0.414565	0	0	0	0.398711	0.302316	0	0.223361	0.392305	0.221339	0.0610692	0	0.511868	0	0	0.418857	0	0.449315	0.23561	0.226418	0	0	0	0.358382	0.669974	0	0	0.466305	0	0	0.582981	0.444544	0	0	0	0.505177	0.368053	0.375929	0.430297	0.460752	0.0557418	0.764939	0.484009	0.571968	0.180828	0.235808	0.489376
PTN	0	0	0	0	0	0	0	0	0	0	0	0	0	0	0	0	0	0	0	0	0	0	0	0	0	0	0	0	0	0	0	0	0	0	0	0	0	0	0	0	0	0	0	0	0	0	0	0	0
PTPRC	0	0.122318	0.458221	0	0	0	0.388953	0.721531	0.622854	0.660062	0.48151	0.294273	0.342664	0	0.047183	0	0	0.464151	0.674944	0.346801	0.441699	0.839825	0	0.175589	0.0586033	0.613118	0.352022	0	0.629902	0.397876	0	0	0.362556	0.165772	0	0	0	0.214626	0.305508	0	0.787222	0.176705	0.0916253	0.250814	0.395203	0.606957	0.22774	0.761871	0.375932
PVALB	0	0.141259	0.429198	0	0	0	0.468298	0.30953	0.472189	0.389496	0.254438	0.483441	0.24512	0	0.106305	0	0	0.441271	0.0351939	0.177991	0.433672	0.616216	0	0	0	0.112736	0.58001	0	0.468432	0.523236	0.370232	0	0.305623	0.527181	0	0	0	0.622981	0.139599	0.360252	0.517632	0.467205	0.049491	0.430405	0.852894	0.335749	0.448131	0.811913	0.433673
RAMP2	0	0.138166	0.23439	0	0	0	0.643168	0.730952	0.204105	0.493835	0.0852995	0.331682	0	0	0.350743	0	0	0.391188	0.439749	0.237079	0.308323	0.41527	0	0.00560407	0	0.347841	0.740501	0	0.208506	0.601806	0	0	0.207393	0.151126	0	0	0	0.260132	0.50932	0.408346	0.425723	0.251846	0.32066	0.483403	0.714508	0.652733	0.290784	0.60688	0.560715
RB1	0	0	0	0	0	0	0	0	0	0	0	0	0	0	0	0	0	0	0	0	0	0	0	0	0	0	0	0	0	0	0	0	0	0	0	0	0	0	0	0	0	0	0	0	0	0	0	0	0
RBP5	0	0.325119	0.3523	0	0	0	0.556884	0.429462	0.39942	0.57027	0.637521	0.60851	0.496793	0	0.364846	0	0	0.882776	0.193673	0.555123	0.835952	0.167507	0	0	0	0.731697	0.156502	0	0.182885	0.503072	0	0	0.542486	0.389576	0	0	0	0.475292	0.190405	0.767625	0.219881	0.273605	0.406729	0.124829	0.701014	0.88802	0.614986	0.241456	0.148577
REG4	0	0.723623	0.498122	0	0	0	0.696426	0.776445	0.491002	0.229301	0.632492	0.302964	0.28521	0	0.322448	0	0	0.493359	0.184226	0.752297	0.207565	0.536475	0	0.112112	0	0.614821	0.917538	0	0.336947	0.378087	0.138989	0	0.487817	0.470494	0	0	0	0.450701	0.526601	0.268938	0.679605	0.0913244	0.642386	0.55044	0.55889	0.2928	0.586453	0.180541	0.273582
RGS1	0	0.413817	0.348617	0	0	0	0.640906	0.405749	0.583207	0.391952	0.324136	0.260471	0.189131	0	0.185752	0	0	0.12539	0.237563	0.282132	0.658458	0.471901	0	0.0859544	0	0.436623	0.396395	0	0.331828	0.171773	0.428947	0	0.482431	0.197684	0	0	0	0.696636	0.604966	0.580324	0.733439	0	0.395715	0.381835	0.287521	0.619543	0.320634	0.108527	0.0880011
RGS16	0	0.45286	0.115739	0	0	0	0.0566936	0.256524	0.633653	0.558369	0.164373	0.191039	0.174239	0	0	0	0	0.289869	0	0.293207	0.58498	0.0546075	0	0	0	0	0.285703	0	0.438264	0.0531741	0	0.0407596	0.361126	0.0584821	0	0	0	0.278495	0.427605	0.434278	0.346643	0.0514454	0	0.191421	0.0915059	0.630726	0.355959	0.147819	0.0672668
RGS5	0	0.384353	0.429299	0.0600876	0	0	0	0.637632	0.0984718	0.256812	0.0315417	0	0.262306	0	0.36429	0	0	0.340812	0.636373	0.594281	0.036044	0.558112	0	0	0	0.107899	0.219734	0	0	0	0	0	0.113788	0.401941	0	0	0	0.126518	0.708556	0.209501	0.440509	0	0.378171	0.374672	0.312369	0.101099	0.182365	0.486503	0.50649
RIDA	0	0	0	0	0	0	0	0	0	0	0	0	0	0	0	0	0	0	0	0	0	0	0	0	0	0	0	0	0	0	0	0	0	0	0	0	0	0	0	0	0	0	0	0	0	0	0	0	0
RNF43	0	0.369564	0.430231	0	0	0	0.340685	0.705704	0.695976	0.622349	0.534513	0.13476	0.270089	0	0.530921	0	0	0.595692	0.552761	0.500507	0.495084	0.509092	0	0	0	0.507993	0.278464	0	0.561092	0.169002	0.328612	0	0.356572	0.167606	0	0	0	0.637068	0.593382	0.142232	0.779651	0.622932	0.350391	0.342285	0.263182	0.478399	0.144268	0.162528	0.829202
RORC	0	0.873019	0.508166	0	0	0.0401037	0.342493	0.612715	0.641228	0.770627	0.289907	0.150907	0.447009	0	0.25662	0	0	0.686375	0.507495	0.391604	0.387906	0.700102	0	0	0	0.23281	0.435799	0	0.320072	0.0142996	0.153456	0	0.428808	0.192821	0	0	0	0.327314	0.276917	0.425826	0.507127	0.337167	0.331593	0.402973	0.224253	0.819684	0.0770776	0.884241	0.501314
RTKN2	0	0	0.248881	0	0	0	0.108026	0.478854	0.14134	0	0.33371	0	0.300277	0	0	0	0	0.178603	0	0.0275057	0.514952	0.224798	0	0	0	0.473438	0.231247	0	0.152096	0.171402	0	0	0.0897982	0	0	0	0	0	0.254699	0.263882	0.21869	0	0	0.249259	0.329753	0.03084	0.0536236	0	0.423482
RUNX3	0	0.418009	0.77554	0	0	0	0.428357	0.3771	0.775488	0.491933	0.276056	0.499133	0.579577	0	0.890175	0	0	0.719756	0.622642	0.198367	0.278446	0.246122	0	0	0	0.448199	0.801278	0	0.499223	0.598043	0.00472159	0	0.391422	0.220466	0	0	0	0.576816	0.586137	0.743656	0.454093	0.294604	0.251375	0.353557	0.227533	0.464265	0.626526	0.40542	0.775372
S100A12	0	0.414714	0.495988	0	0	0	0.367578	0.112638	0.577638	0.363582	0.484805	0.203579	0.208651	0	0.514527	0	0	0.727776	0.109915	0.390472	0.355162	0.436807	0	0	0.134234	0.755744	0.567922	0	0.134667	0.451018	0	0	0.577596	0	0	0	0	0.189128	0.604362	0.643136	0.640126	0.380701	0.56561	0.341734	0.523933	0.236312	0.544825	0.715912	0.736717
S100A9	0	0.077716	0.552057	0	0	0	0.42052	0.239785	0.224121	0.660985	0.189818	0.335632	0.407863	0	0.461501	0	0	0.54201	0.624162	0.391282	0.278269	0.539466	0	0.0876935	0	0.308988	0.247434	0	0.358235	0.349665	0.020356	0	0.195877	0.525185	0	0	0	0.250241	0.514115	0.772301	0.377953	0.391099	0.0493423	0.17552	0.239235	0.45792	0.290122	0.405453	0.545519
S100B	0	0	0	0	0	0	0	0	0	0	0	0	0	0	0	0	0	0	0	0	0	0	0	0	0	0	0	0	0	0	0	0	0	0	0	0	0	0	0	0	0	0	0	0	0	0	0	0	0
SAMD3	0	0.431214	0.32607	0	0	0	0.317516	0.605492	0.502591	0.57845	0.390734	0.597442	0.403073	0	0.704057	0	0	0.78093	0.498527	0.374947	0.808875	0.322296	0	0	0	0.446797	0.31193	0	0.169911	0.497888	0.234971	0	0.471722	0.388033	0	0	0	0.187723	0.692045	0.639114	0.776476	0.590915	0.253286	0.529696	0.508031	0.670176	0.314858	0.703942	0.542806
SCGB2A1	0	0.52149	0.717033	0	0	0	0.077436	0.375046	0.368063	0.789038	0.358915	0.219081	0.646896	0	0.488021	0	0	0.00253501	0.712966	0.668309	0	0.789072	0	0	0	0.65091	0.616476	0	0.0614865	0.621614	0	0	0.345217	0.188695	0	0	0	0.582129	0.244758	0.305175	0.088935	0.613297	0.63679	0.804921	0.635128	0.455525	0.758674	0.601767	0.41226
SDC1	0	0.280253	0.733084	0	0	0	0.109558	0.166889	0.517702	0.228587	0.263522	0.269964	0.42297	0	0.158636	0	0	0.362438	0.218621	0.546326	0.524039	0.644007	0	0	0	0.415337	0	0	0.329843	0.0927673	0	0	0.343257	0.173377	0	0	0	0.287554	0.374123	0.570632	0.00573383	0.24804	0.387845	0.441789	0.19171	0.482442	0.617755	0.355012	0.667224
SELE	0	0.331862	0.291325	0	0	0	0.763423	0.643816	0.620078	0.509233	0.454117	0.0467687	0.642549	0	0.776299	0	0	0.670503	0.597791	0.330714	0.305428	0.662682	0	0	0	0.593412	0.468769	0	0.248109	0.427159	0	0	0.292433	0.304729	0	0	0	0.468034	0.580424	0.182065	0.231614	0.61483	0.584102	0.295232	0.608409	0.795789	0.682865	0.625982	0.712079
SELL	0	0.43728	0.0214859	0	0	0	0.812176	0.313085	0.851913	0.414947	0.396417	0.238376	0.20966	0	0.595703	0	0	0.571603	0.554557	0.245252	0.557768	0.838469	0	0.0276482	0.0151684	0.29669	0.594922	0	0.573032	0.286015	0	0	0.325358	0.530679	0	0	0	0.1158	0.363181	0.72889	0.605976	0.288102	0.210448	0.53916	0.572522	0.534068	0.688395	0.380643	0.665454
SERPINB3	0	0.483308	0.613565	0	0	0	0.46616	0.256793	0.575524	0.438446	0.539817	0.589606	0.403777	0	0.746861	0	0	0.799819	0.299399	0.87567	0.541775	0.204947	0	0	0	0.501009	0.424275	0	0.274634	0	0	0	0.168687	0.0834363	0	0	0	0.255612	0.224824	0.38856	0.412037	0.378631	0.54993	0.597037	0.346573	0.39976	0.554672	0.273894	0.890552
SFRP2	0	0.416029	0.0780851	0	0	0	0.221139	0.383268	0.749591	0.472166	0.676423	0.362154	0.167234	0	0.241407	0	0	0.572846	0.0375307	0.46852	0.681924	0.637698	0	0	0	0.542543	0.498698	0	0.413128	0.425476	0	0	0.32142	0	0	0	0	0.216238	0.702671	0.819284	0.49764	0.371833	0.322982	0.489303	0.676832	0.364756	0.750299	0.185778	0.269046
SFRP4	0	0.523983	0.410328	0	0	0	0.622019	0.0424667	0.470299	0.310333	0.410215	0.0366751	0.0611515	0	0.423822	0	0	0.65574	0.396252	0.604097	0.202887	0.0260398	0	0	0	0.515932	0.551785	0	0.648417	0.176146	0	0	0.172608	0.401109	0	0	0	0.464136	0.523586	0.565757	0.45629	0.130521	0.665557	0.608595	0.0734364	0.0856206	0.444026	0.274156	0.587567
SFTA2	0	0.525342	0.353942	0	0	0	0.285886	0.374884	0.715778	0.520988	0.423756	0.242924	0.226561	0	0.529396	0	0	0.549076	0.20779	0.716959	0.389749	0.564993	0	0	0	0.203125	0.702867	0	0.580334	0.3345	0	0	0.616398	0.369005	0	0	0	0.0892633	0.557778	0.577898	0.370118	0.14791	0.583769	0.640949	0.222903	0.590498	0.400052	0.1043	0.550361
SLC1A3	0	0	0	0	0	0	0	0	0	0	0	0	0	0	0	0	0	0	0	0	0	0	0	0	0	0	0	0	0	0	0	0	0	0	0	0	0	0	0	0	0	0	0	0	0	0	0	0	0
SLC26A2	0	0.25159	0.345447	0	0	0	0	0.141105	0.423191	0	0	0	0.259977	0	0	0	0	0.206727	0.286362	0.235012	0.362624	0.132328	0	0	0	0.224201	0.408893	0	0.0428436	0	0.127038	0	0.26351	0	0	0	0	0	0.179157	0.514648	0.1275	0	0.175336	0.230364	0.0668444	0.410528	0.284115	0.00321438	0.224603
SLC26A3	0	0.505803	0.422173	0	0	0	0.359435	0.154334	0.458902	0.344499	0.37242	0.42415	0.355686	0	0.473899	0	0	0.309525	0.461188	0.587154	0.617146	0.506298	0	0	0	0.343947	0.764233	0	0.863391	0.251508	0	0	0.471719	0.458619	0	0	0	0.357104	0.800205	0.0970245	0.405255	0	0.511435	0.441369	0.409992	0.455632	0.269917	0.397501	0.458182
SMAD3	0	0.00148146	0.248937	0	0	0	0.00366131	0.155968	0	0	0.222207	0	0.160306	0	0.0378877	0	0	0	0	0	0	0	0	0	0	0	0	0	0.118129	0.0482729	0	0	0	0	0	0	0	0.237096	0	0	0.224575	0	0.122882	0.340921	0.0921325	0.164707	0	0.213496	0
SMIM24	0	0.497356	0.379695	0	0	0	0.676192	0	0.571713	0.446792	0.184224	0.0832303	0.574034	0	0.897059	0	0	0.3962	0.5195	0.9403	0.721727	0.0384167	0	0.03289	0.0341725	0.514605	0.626943	0	0.316211	0.343371	0	0	0.407049	0.290164	0	0	0	0.0805833	0.6529	0.604252	0.264712	0.302161	0.371758	0.539841	0.181695	0.0554488	0.680669	0.776069	0.483758
SOCS1	0	0.570511	0.510539	0	0	0	0.202032	0.549672	0.83351	0.588417	0.331908	0.150096	0.410676	0	0.332302	0	0	0.317294	0.549994	0.555401	0.330791	0.141038	0	0	0	0.612338	0.409997	0	0.0982284	0	0	0	0.497028	0.440236	0	0	0	0.384516	0.36435	0.71997	0.549714	0	0.329335	0.717487	0.709287	0.621015	0.805392	0.318835	0.173803
SOCS2	0	0	0	0	0	0	0	0	0	0	0	0	0	0	0	0	0	0	0	0	0	0	0	0	0	0	0	0	0	0	0	0	0	0	0	0	0	0	0	0	0	0	0	0	0	0	0	0	0
SOCS3	0	0	0	0	0	0	0	0	0	0	0	0	0	0	0	0	0	0.0530681	0	0	0.0118654	0	0	0	0	0	0	0	0	0	0	0	0	0	0	0	0	0	0	0	0	0	0	0	0	0	0	0	0
SOS1	0	0	0	0	0	0	0	0	0	0	0	0	0	0	0.00145395	0	0	0	0	0	0	0	0	0	0	0	0	0	0	0	0	0	0	0	0	0	0	0	0	0	0	0	0	0	0	0	0	0	0
SOX17	0	0.0864796	0.00615971	0.00215756	0	0	0.341711	0.52251	0.266363	0.494236	0.631841	0.661493	0.356458	0	0.272452	0	0	0.758804	0.0605793	0.437644	0.394835	0.418973	0	0.0109324	0	0.565381	0.237628	0	0.422983	0.09333	0	0	0.64313	0.488	0	0	0	0.432441	0.206021	0.404711	0.26148	0.302395	0.432001	0.776625	0.194505	0.358564	0.408156	0.774534	0.313913
SOX9	0	0	0	0	0	0	0	0	0	0	0	0	0	0	0	0	0	0	0	0	0	0	0	0	0	0	0	0	0	0	0	0	0	0	0	0	0	0	0	0	0	0	0	0	0	0	0	0	0
SPARC	0	0	0	0	0	0	0	0	0	0	0	0	0	0	0	0	0	0	0	0	0	0	0	0	0	0	0	0	0	0	0	0	0	0	0	0	0	0	0	0	0	0	0	0	0	0	0	0	0
SPARCL1	0	0	0	0	0	0	0	0	0	0	0	0	0	0	0	0	0	0	0	0	0	0	0	0	0	0	0	0	0	0	0	0	0	0	0	0	0	0	0	0	0	0	0	0	0	0	0	0	0
SPIB	0	0.692283	0.586928	0	0	0	0.774989	0.371812	0.352604	0.615675	0.381706	0.23713	0.82467	0	0.255246	0	0	0.0627825	0.664109	0.360983	0.744607	0.29155	0	0.0427914	0	0.823662	0.404473	0	0.272395	0.264917	0	0.02987	0.290231	0.628726	0	0	0	0.726007	0.81122	0.309219	0.291211	0.126447	0.787132	0.453326	0.352234	0.832555	0.410279	0.855705	0.420862
SPON2	0	0.13817	0.809687	0	0	0	0.232179	0.572666	0.413437	0.200506	0.069213	0.196972	0.622311	0	0.379839	0	0	0.721225	0.394975	0.390116	0.494679	0.497838	0	0	0	0.604122	0.353726	0	0.453743	0.103128	0	0	0.278402	0.165272	0	0	0	0.670837	0.0457206	0.608632	0.149133	0.454559	0.649776	0.380028	0.165627	0.345082	0.417314	0.474433	0.392491
SSR4	0	0	0	0	0	0	0	0	0	0	0	0	0	0	0	0	0	0	0	0	0	0	0	0	0	0	0	0	0	0	0	0	0	0	0	0	0	0	0	0	0	0	0	0	0	0	0	0	0
SST	0	0.41032	0.25637	0	0	0.0949328	0.122516	0.622797	0.842224	0.363914	0.732109	0.252186	0.550624	0	0.332046	0	0	0.733322	0.331679	0.270532	0.663516	0.441053	0	0	0	0.596667	0.395324	0	0.44957	0.0165261	0	0	0.0952505	0.348219	0	0	0	0.313427	0.0330072	0.564215	0.390642	0.196024	0.514335	0.643326	0.325698	0.623031	0.861364	0.528717	0.468814
STAT1	0	0	0	0	0	0	0	0	0	0	0	0	0	0	0	0	0	0	0	0	0	0	0	0	0	0	0	0	0	0	0	0	0	0	0	0	0	0	0	0	0	0	0	0	0	0	0	0	0
STAT2	0	0	0	0	0	0	0	0	0	0	0	0	0	0	0	0	0	0	0	0	0	0	0	0	0	0	0	0	0	0	0	0	0	0	0	0	0	0	0	0	0	0	0	0	0	0	0	0	0
STAT3	0	0	0	0	0	0	0	0	0	0	0	0	0	0	0	0	0	0	0	0	0	0	0	0	0	0	0	0	0	0	0	0	0	0	0	0	0	0	0	0	0	0	0	0	0	0	0	0	0
STAT4	0	0.513202	0.441128	0	0	0	0.0265178	0.342317	0.480826	0.455403	0.358694	0.741959	0.40756	0	0.132789	0	0	0.460693	0.249694	0.442498	0.448532	0.465869	0	0	0	0.18233	0.644402	0	0.909793	0.219464	0.0558866	0	0.364754	0.421067	0	0	0	0.61664	0.381538	0.0565261	0.358423	0.450473	0.487929	0.355521	0.639816	0.534068	0.40953	0.34002	0.514847
STAT5B	0	0	0	0	0	0	0	0	0	0	0	0	0	0	0	0	0	0	0	0	0	0	0	0	0	0	0	0	0	0	0	0	0	0	0	0	0	0	0	0	0	0	0	0	0	0	0	0	0
STAT6	0	0.499496	0.146203	0	0	0	0.0406975	0.555492	0.178218	0.218267	0.255009	0.304483	0.263599	0	0.502781	0	0	0.36536	0.520468	0.093128	0.0390943	0.330086	0	0	0	0.744475	0.401393	0	0.432988	0.619148	0.185245	0	0.512526	0.228046	0	0	0	0.536265	0.432314	0.28688	0.654491	0	0.322442	0.516716	0.351251	0.231284	0.373745	0.33282	0.674291
STMN1	0	0	0	0	0	0	0	0	0	0	0	0	0	0	0	0	0	0	0	0	0	0	0	0	0	0	0	0	0	0	0	0	0	0	0	0	0	0	0	0	0	0	0	0	0	0	0	0	0
SYK	0	0.759764	0.224555	0	0	0.0730438	0.463195	0.343587	0.11573	0.213095	0.706178	0.218791	0.106347	0	0.0979773	0	0	0.367065	0.59141	0.113764	0.496218	0.513567	0	0	0	0.345058	0.712407	0	0.165905	0.343071	0	0	0	0.297169	0	0	0	0.313316	0.454746	0.268958	0.230616	0	0.301494	0.358877	0	0.0846353	0.438053	0.379835	0.404026
TAT	0	0.538653	0.508827	0.0845185	0	0	0.181092	0.462724	0.210797	0.308263	0.648387	0.350654	0.295335	0	0.0931756	0	0	0.344213	0.434677	0.637292	0.633555	0.623068	0	0	0	0.152192	0.526797	0	0.463252	0.0776667	0	0	0.52479	0.467433	0	0	0	0.679413	0.328876	0.608349	0.206223	0.133757	0.461055	0.66423	0.466795	0.778702	0.336568	0.0824368	0.520186
TBX21	0	0.555218	0.853299	0	0	0	0.722072	0.121592	0.23311	0.382845	0.420343	0.0148922	0.263387	0	0.65417	0	0	0.931721	0.434846	0.431756	0.322714	0.161251	0	0.319357	0	0.18806	0.478905	0	0.411647	0.256445	0	0	0.27426	0.507291	0	0	0	0.432482	0.463173	0.178484	0.480871	0.639981	0.468395	0.881267	0.696791	0.526303	0.468955	0.141027	0.238188
TC2N	0	0.360635	0.26445	0	0	0.0358917	0.247419	0.080948	0	0.74021	0.203626	0.0628413	0.229765	0	0.433868	0	0	0.0713027	0.223936	0.532461	0.0387857	0.378851	0	0	0	0.70826	0	0	0.0676313	0.13287	0	0	0.260858	0	0	0	0	0.564442	0.578585	0.347842	0.414138	0.134352	0.0788859	0	0.393096	0.163593	0.154652	0.244617	0.621874
TCF4	0	0	0	0	0	0	0	0	0	0	0	0	0	0	0	0	0	0	0	0	0	0	0	0	0	0	0	0	0	0	0	0	0	0	0	0	0	0	0	0	0	0	0	0	0	0	0	0	0
TCF7	0	0.673347	0.393286	0	0	0	0.348069	0.0350967	0.617396	0.480355	0.712122	0.218131	0.625737	0	0.350246	0	0	0.45644	0.0802518	0.669512	0.376708	0.688476	0	0	0	0.658767	0.125953	0	0.106412	0.642313	0.00667445	0	0.10005	0.190404	0	0	0	0.364763	0.571033	0.252582	0.703445	0.135191	0.107208	0.600072	0.386798	0.776801	0.704766	0.723518	0.206067
TCIM	0	0.134806	0.208905	0	0	0	0.255734	0.348404	0.0943841	0.162543	0.352401	0	0	0	0.180112	0	0	0.15243	0.107159	0.149018	0.193994	0.231696	0	0	0	0.0211735	0.059426	0	0.493487	0.223112	0	0	0	0	0	0	0	0.0698204	0.13146	0.279797	0	0	0.283589	0.164155	0.0184653	0	0.164824	0.0118576	0
TCL1A	0	0.698222	0.51716	0	0	0	0.430018	0.727232	0.505312	0.107175	0.169841	0.676507	0.660712	0	0.352101	0	0	0.575059	0.0141463	0.38698	0.350344	0.527506	0	0	0	0.309833	0.344878	0	0.45782	0.107531	0	0	0.922215	0.646056	0	0	0	0.0557323	0.285967	0.764087	0.33621	0.488573	0.365089	0.513038	0.555966	0.438898	0.279048	0.756022	0.492086
TFF2	0	0.323786	0.632144	0	0	0	0.589503	0.638829	0.575059	0.148434	0.339302	0.627931	0.301099	0	0.47627	0	0	0.856395	0.367416	0.387592	0.561845	0.420299	0	0	0	0.851969	0.51289	0	0.293231	0.376836	0	0	0.823547	0.239026	0	0	0	0.320906	0.618498	0.766317	0.585309	0.0723635	0.706916	0.620146	0.584758	0.707514	0.550351	0.161744	0.503068
TFF3	0	0.392781	0.262076	0	0	0	0.398313	0.521301	0.618122	0.849	0.212378	0.345134	0.388476	0	0.563936	0	0	0.612116	0.394033	0.831334	0.86218	0.449813	0	0	0	0.0889981	0.589741	0	0.466931	0.549003	0.0390122	0	0.678912	0.105548	0	0	0	0.03205	0.652424	0.356348	0.344418	0.483835	0.471415	0.659226	0.757278	0.411056	0.432631	0.851711	0.30818
TFPI	0	0.19932	0.057241	0	0	0	0.200959	0.227104	0.172425	0.584818	0.0677004	0.319808	0.52379	0	0.315637	0	0	0.466237	0.574785	0.778803	0.26067	0.492838	0	0	0	0.438363	0.662578	0	0.319587	0.382093	0	0	0.214571	0.27377	0	0	0	0.467703	0.399083	0.240302	0.40001	0.100359	0.213228	0.384407	0.161791	0.159245	0.288534	0	0.0149338
TGFB1	0	0	0	0	0	0	0	0	0.0577795	0.0389924	0	0.01865	0	0	0	0	0	0	0	0	0.262465	0	0	0	0	0	0.00232711	0	0	0	0	0	0	0	0	0	0	0	0.0469843	0	0	0	0.14126	0	0.0112045	0	0	0.142446	0.0977998
TIGIT	0	0.646032	0.0508928	0	0	0	0.326175	0.0558103	0.618442	0.40845	0.583627	0.12765	0.459882	0	0.723026	0	0	0.517077	0.543336	0.657321	0.539365	0.754492	0	0.103273	0	0.675687	0.253978	0	0.263356	0.486757	0	0	0.172776	0.346407	0	0	0	0.450497	0.588351	0.682506	0.572301	0.601101	0	0.567458	0.189626	0.214881	0.495751	0.344998	0.806878
TM4SF4	0	0.459901	0.318197	0	0	0	0.472776	0.501396	0.450248	0.486841	0.538646	0.369585	0.629464	0	0.0894411	0	0	0.325928	0.151519	0.405205	0.426799	0.507185	0	0	0	0.324512	0.311737	0	0.673509	0	0	0	0.435639	0.410456	0	0	0	0.302753	0.304123	0.434998	0.523753	0.230745	0.566728	0.610407	0.646552	0.346075	0.126137	0.523174	0.725209
TMEM100	0	0	0	0	0	0	0.156143	0.0917268	0.256176	0.159625	0	0	0.207535	0	0.120513	0	0	0.202804	0	0	0.202977	0	0	0	0	0.269231	0.148609	0	0.232281	0	0	0	0	0.296897	0	0	0	0.056552	0.290702	0	0	0.338032	0.0197019	0.290325	0.265777	0.208936	0.433674	0.522142	0.134176
TMPRSS2	0	0.373401	0.102388	0	0	0	0.422549	0.583571	0.688007	0.0542587	0.464547	0.612137	0.59624	0	0.714445	0	0	0.132063	0.0924355	0.352588	0.55379	0.590405	0	0	0	0.657374	0.440375	0	0.36277	0.621557	0	0	0.195435	0.519318	0	0	0	0.447215	0.329316	0.0316461	0.436651	0.31983	0.212509	0.609655	0.298934	0.142423	0.567736	0.714072	0.0720477
TNF	0	0.620409	0.36066	0	0	0	0.235344	0.199867	0.395448	0.174948	0.409613	0.416028	0.840962	0	0.501229	0	0	0.849237	0.521763	0.681718	0.578174	0.448367	0	0	0	0.364532	0.257327	0	0.471757	0.247402	0.21124	0	0.338192	0.216698	0	0	0	0.742592	0.895113	0.20282	0.405592	0	0.522659	0.540257	0.567393	0.388511	0.219414	0.591118	0.384515
TNFRSF13C	0	0.0714002	0.169023	0	0	0	0.280568	0.164661	0.114966	0	0.310309	0.206432	0.202545	0	0.374866	0	0	0.298174	0.283839	0.287179	0.221722	0.356268	0	0.335602	0	0.271473	0.0160347	0	0.135187	0.197473	0	0	0.165315	0.294265	0	0	0	0	0.531255	0.664986	0.320631	0	0.0166156	0.598802	0.385479	0.210043	0.304127	0.415448	0.363091
TNFRSF17	0	0.292857	0.175101	0	0	0	0.214114	0.597516	0.102318	0.476463	0.673119	0.10316	0.615336	0	0.11013	0	0	0.545941	0.41632	0.546624	0.823627	0.579763	0	0.183476	0	0.392255	0.512758	0	0.219753	0.367851	0.285998	0	0.275575	0.383694	0	0	0	0.677845	0.591573	0.370192	0.189073	0.404961	0.813936	0.898496	0.447029	0.654747	0.480609	0.812245	0.516314
TNFRSF1B	0	0.262091	0	0	0	0	0	0	0	0.132865	0.00944362	0.131152	0.18052	0	0.323089	0	0	0.259074	0	0.667751	0.266104	0.0507802	0	0	0	0.353859	0.461682	0	0.027501	0.0876273	0	0	0.166695	0.0925483	0	0	0	0	0	0.34435	0.439368	0	0.106015	0.362021	0.252659	0.660028	0.513195	0.208461	0.56075
TNFRSF9	0	0.743116	0.569003	0	0	0	0.165798	0.378221	0.503887	0.256318	0.212675	0.0974186	0.123409	0	0.894744	0	0	0.471316	0.427676	0.341696	0.667322	0.428722	0	0	0	0.770043	0.537726	0	0.333241	0.409156	0	0	0.328881	0.613401	0	0	0	0.240782	0.820914	0.144054	0.634433	0.144508	0.715579	0.624446	0.351711	0.573268	0.719276	0.681431	0.749395
TOX	0	0.0344259	0.132531	0	0	0	0.0722287	0	0.226982	0.0755908	0	0	0.406571	0	0.465168	0	0	0	0.232235	0.147566	0	0.109096	0	0	0	0.14533	0	0	0.147093	0	0.0376939	0	0.0474142	0.304293	0	0	0	0.142836	0.26171	0.108892	0	0.0227358	0.21643	0	0	0	0.319323	0	0.141554
TP53	0	0	0	0	0	0	0	0	0	0	0	0	0	0	0	0	0	0	0	0	0	0	0	0	0	0	0	0	0	0	0	0	0	0	0	0	0	0	0	0	0	0	0	0	0	0	0	0	0
TRAC	0	0.515336	0.63468	0.0372422	0	0	0.588262	0.303606	0.296244	0.292167	0.610204	0.390226	0.148467	0	0.479848	0	0	0	0.138282	0.251762	0.521019	0.392649	0	0.230293	0	0.873372	0.406517	0	0.277928	0.472959	0.112358	0	0.704071	0.154774	0	0	0	0.476319	0.336212	0.359685	0.496673	0	0.229545	0.703695	0.440295	0.555727	0.259265	0.620316	0.286784
TRAT1	0	0.550488	0.716588	0	0	0	0.267259	0.589352	0.273911	0.696994	0.54525	0.0073438	0.449934	0	0.189928	0	0	0.704706	0.410119	0.762105	0.470991	0.213223	0	0.00521599	0	0.454566	0.661113	0	0.256945	0.0720459	0	0	0.123191	0.353065	0	0	0	0.631863	0.502042	0.562392	0.7121	0.420333	0.75062	0.407439	0.729742	0.243219	0.71741	0.437806	0.290552
TREM2	0	0.38877	0.286776	0	0	0	0.341999	0.478553	0.400887	0.198454	0.460867	0.230293	0.292395	0	0	0	0	0.473427	0.254895	0.397129	0.249952	0.244144	0	0.0806493	0	0.401638	0.28164	0	0.354091	0	0	0	0.0403313	0	0	0	0	0.184911	0.257492	0.428713	0.189902	0.206878	0.340023	0.258188	0.349802	0.38256	0	0.408429	0.296468
TUBA1B	0	0	0	0	0	0	0	0	0	0	0	0	0	0	0	0	0	0	0	0	0	0	0	0	0	0	0	0	0	0	0	0	0	0	0	0	0	0	0	0	0	0	0	0	0	0	0	0	0
TUBB	0	0	0	0	0	0	0	0	0	0	0	0	0	0	0	0	0	0	0	0	0	0	0	0	0	0	0	0	0	0	0	0	0	0	0	0	0	0	0	0	0	0	0	0	0	0	0	0	0
TXLNA	0	0	0	0	0	0	0	0	0	0	0	0	0	0	0	0	0	0	0	0	0	0	0	0	0	0	0	0	0	0	0	0	0	0	0	0	0	0	0	0	0	0	0	0	0	0	0	0	0
UBE2C	0	0	0.175365	0	0	0	0.0928585	0	0.111118	0	0.0957974	0.0281907	0	0	0.332219	0	0	0.323697	0.186388	0	0	0.321272	0	0	0	0	0	0	0	0.224328	0	0	0.163711	0	0	0	0	0.150984	0.0137299	0.299352	0.0367454	0.0245195	0	0	0	0.0104053	0	0.0342401	0.0727466
VCAN	0	0	0	0	0	0	0	0	0	0	0	0	0	0	0	0	0	0	0	0	0	0	0	0	0	0	0	0	0	0	0	0	0	0	0	0	0	0	0	0	0	0	0	0	0	0	0	0	0
VEGFA	0	0	0	0	0	0	0	0	0	0	0	0	0	0	0	0	0	0	0	0	0	0	0	0	0	0	0	0	0	0	0	0	0	0	0	0	0	0	0	0	0	0	0	0	0	0	0	0	0
VSIG4	0	0.170656	0.339121	0	0	0	0	0.0839215	0.143105	0.435039	0.0772913	0	0.249748	0	0.382388	0	0	0.270641	0	0	0.0296391	0.274005	0	0.212473	0	0.0811207	0.212265	0	0.0636653	0.163151	0	0	0.377665	0	0	0	0	0.402257	0.294639	0	0.0291328	0.103545	0.579292	0.110722	0	0.000901195	0.0508971	0	0.166316
VSIR	0	0.402919	0.336094	0	0	0	0.122345	0.328159	0.122196	0.18216	0.00971833	0.488276	0.161348	0	0.432805	0	0	0.295217	0.572409	0.296404	0.144318	0.24229	0	0	0	0	0	0	0.301419	0.00796245	0	0	0.316969	0	0	0	0	0.201122	0.539301	0.166286	0.412457	0	0.711193	0.0629939	0.178654	0	0.022916	0	0.0495904
VWF	0	0.405095	0.715092	0	0	0	0.452035	0.581387	0.57987	0.218677	0.532906	0.242236	0.332894	0	0.481142	0	0	0.32805	0.0321131	0.323015	0.430649	0.135898	0	0	0	0.635612	0.488253	0	0.461974	0.401232	0.145521	0	0.206545	0.301789	0	0	0	0.772998	0.237268	0.35955	0.633776	0.0566694	0.550142	0.624518	0.738716	0	0.454761	0.490393	0.108709
XBP1	0	0	0	0	0	0	0	0	0	0	0.03579	0	0	0	0	0	0	0.00536222	0	0	0	0	0	0	0	0	0	0	0	0	0	0	0	0	0	0	0	0	0	0	0	0	0	0	0	0	0	0	0
ZNF683	0	0.557123	0.692462	0	0	0	0.131881	0.0950146	0.426346	0.41144	0.686557	0.465997	0.588339	0	0.488373	0	0	0.222022	0.343457	0.080784	0.332871	0.316528	0	0	0	0.126506	0.492628	0	0.349358	0.437921	0.0952678	0	0.153027	0.361544	0	0	0	0.566033	0.853527	0.361075	0.611998	0.0958968	0.178022	0.508331	0.54159	0.589728	0.0885704	0.785858	0.836544
[truncated: 431 more columns]

## Sheet: Fig2c_Intracellular
	A2M	ACE2	ACKR1	ACTA2	ACTB	ACTG2	ADAM28	ADAMTS1	AGER	AGR3	AHSP	AIF1	AIRE	AKT1	ANPEP	ANXA1	APOE	AQP2	AQP3	AQP8	AREG	ARG1	ARID1A	ARPC3	ARPC5	ASCL3	ASPN	ATM	BANK1	BATF3	BCL2	BRAF	C15orf48	C1QB	C1QBP	C1R	C1S	C1orf194	C20orf85	C7	CA4	CAV1	CAVIN2	CCL11	CCL13	CCL14	CCL15	CCL16	CCL19
A2M	1	0	0	0.016763	0	0.281305	0	0.316045	0.0924952	0	0	0.149923	0.189719	0.313868	0	0	0	0	0.0577629	0	0.182652	0.0260664	0	0.17784	0	0	0	0.178014	0	0	0	0.332349	0	0.0671601	0	0	0	0.211491	0.24324	0.0341103	0	0	0	0	0	0.219919	0	0	0
ACE2	0	1	0.362433	0	0	0.445061	0.290825	0.524204	0.56902	0.304688	0.611674	0.388757	0.495882	0.0247213	0.404895	0.298674	0	0.43824	0.369492	0.477876	0.246297	0.234726	0.268842	0.367205	0.372858	0.875307	0.63049	0	0.138737	0.459845	0.337475	0.0515559	0.781536	0.430729	0	0	0	0.347172	0.693371	0.58056	0.315302	0.434619	0.0689075	0.711007	0.30528	0.601414	0.41115	0.562874	0.159245
ACKR1	0	0.362433	1	0.124618	0	0	0.648001	0.595708	0.453259	0.639504	0.622462	0.430142	0.645379	0	0.620614	0.161869	0	0.47505	0.516921	0.377453	0.580265	0.573172	0.21177	0.211064	0.384592	0.413662	0.428896	0.192352	0.189485	0.734655	0	0.309672	0.146406	0.52619	0	0	0.0790895	0.718578	0.273055	0.70713	0.310028	0.0831944	0.458068	0.416975	0.496115	0.624487	0.36179	0.382394	0.344516
ACTA2	0.016763	0	0.124618	1	0	0	0.536634	0.564568	0.432208	0.269748	0.337689	0.395907	0.526396	0.500582	0.326834	0	0	0.477883	0.490521	0.185866	0.411831	0.303138	0	0.474835	0.270368	0.293779	0.132743	0	0.48123	0.543142	0	0.131875	0	0.38469	0.0634404	0.199075	0.323888	0.214674	0.402335	0.479399	0.19371	0.269431	0	0.633629	0.202716	0.654633	0.478859	0.197074	0.170694
ACTB	0	0	0	0	1	0	0	0	0	0	0	0	0	0.160621	0	0.0967451	0	0	0	0	0	0	0	0	0	0	0	0	0	0	0	0	0	0	0	0.142655	0	0	0	0	0	0.103204	0	0	0	0	0	0	0
ACTG2	0.281305	0.445061	0	0	0	1	0.120926	0.15848	0	0	0.0591137	0.195703	0.551258	0	0	0	0	0.291978	0.0250836	0.291678	0	0.297122	0	0.454557	0	0.264452	0.142648	0.119795	0.0413767	0.466808	0.643335	0	0.58029	0.559935	0	0.202152	0.240732	0.239184	0	0.525334	0	0.0256548	0.262811	0.515965	0.110766	0.40608	0.160748	0.24753	0.483247
ADAM28	0	0.290825	0.648001	0.536634	0	0.120926	1	0.796372	0.616886	0.480318	0.393424	0.431388	0.501107	0.197064	0.738007	0.469232	0	0.417805	0.656137	0.464628	0.284326	0.529125	0.0510854	0.633976	0.600337	0.480829	0.783435	0.30813	0.482136	0.459761	0.107926	0.262249	0.729394	0.0498502	0	0	0.337655	0.475571	0.32755	0.732543	0.713809	0.822786	0.881051	0	0.691718	0.487568	0.514861	0.368784	0.269123
ADAMTS1	0.316045	0.524204	0.595708	0.564568	0	0.15848	0.796372	1	0.272128	0.413748	0.177594	0.646967	0.281589	0.109206	0.313504	0.0386475	0	0.538916	0.675382	0.632898	0.539545	0.479157	0.110316	0.589439	0.424208	0.730253	0.103321	0.259559	0.39622	0.347594	0.393478	0	0.184835	0.274968	0	0	0.00787341	0.249303	0.797248	0.378743	0.512627	0.600681	0.289527	0.588485	0.613395	0.52458	0.347582	0.323706	0.475189
AGER	0.0924952	0.56902	0.453259	0.432208	0	0	0.616886	0.272128	1	0.851451	0.530723	0.237461	0.560246	0	0.26126	0	0	0.505394	0.586618	0.629487	0.447289	0.525353	0.000820879	0.0796637	0	0.599834	0.405822	0.169266	0.429119	0.153555	0.510103	0.471575	0.448997	0.0857298	0	0.037115	0.148653	0.285006	0.646322	0.209637	0.727148	0.534607	0.837235	0.697199	0.880718	0.476187	0.629077	0.296185	0.350161
AGR3	0	0.304688	0.639504	0.269748	0	0	0.480318	0.413748	0.851451	1	0.438104	0.381599	0.530436	0.276891	0.545197	0.128032	0	0.72137	0.190182	0.588888	0.148492	0.718004	0	0.64036	0.32521	0.832419	0.555235	0.187254	0.562648	0.433226	0.149531	0.11564	0.314067	0.512843	0	0.152426	0	0.647311	0.713749	0.629369	0.220713	0.00246731	0.37113	0.633618	0.40808	0.663796	0.279268	0.762019	0.223692
AHSP	0	0.611674	0.622462	0.337689	0	0.0591137	0.393424	0.177594	0.530723	0.438104	1	0.533089	0.446015	0.150481	0.761267	0.0660303	0	0.253969	0.527192	0.489872	0.369035	0.272327	0	0.554691	0.0653519	0.357877	0.323999	0.125451	0.410255	0.327591	0.459311	0.0442685	0.29315	0.0288649	0	0	0	0.302848	0.65555	0.560596	0.197307	0.740659	0.310985	0.683361	0.379312	0.605197	0.616671	0.464884	0.457838
AIF1	0.149923	0.388757	0.430142	0.395907	0	0.195703	0.431388	0.646967	0.237461	0.381599	0.533089	1	0.375315	0.114203	0.479569	0.29815	0	0.52041	0.0637345	0.397469	0.354035	0.449727	0	0.467971	0.414081	0.843267	0.526932	0.196394	0.0227809	0.199715	0.214576	0.186533	0.643144	0.085801	0.151463	0	0.287042	0.481249	0.311995	0.880128	0.704354	0.100501	0.512176	0.641519	0.205461	0.178955	0.588549	0.680416	0.400185
AIRE	0.189719	0.495882	0.645379	0.526396	0	0.551258	0.501107	0.281589	0.560246	0.530436	0.446015	0.375315	1	0	0.798033	0	0	0.459473	0.875698	0.192314	0.552836	0.530677	0.234265	0.385681	0.347656	0.806417	0.524926	0	0.674617	0.371728	0.366875	0.142228	0.397404	0.915543	0	0.0802007	0	0.331825	0.272757	0.346024	0.793577	0.700953	0.817118	0.540611	0.853545	0.352799	0.77601	0.54973	0.727835
AKT1	0.313868	0.0247213	0	0.500582	0.160621	0	0.197064	0.109206	0	0.276891	0.150481	0.114203	0	1	0.224322	0	0	0.242218	0	0	0	0	0	0.118194	0.111043	0	0	0	0	0	0.217414	0.0895263	0	0.272615	0	0	0.0754753	0.359075	0.117672	0	0	0	0.00910171	0.343001	0.0847569	0.231957	0.115935	0	0
ANPEP	0	0.404895	0.620614	0.326834	0	0	0.738007	0.313504	0.26126	0.545197	0.761267	0.479569	0.798033	0.224322	1	0.0265723	0	0.360846	0.179082	0.224394	0.2682	0.572597	0	0.215062	0	0.246139	0.0890574	0.253671	0.320882	0.893677	0.43283	0.579081	0.251808	0.343949	0	0.217817	0.1825	0.582037	0.669494	0.142104	0.903304	0.388246	0.653128	0.657573	0.692587	0.75738	0.426575	0.451759	0.651443
ANXA1	0	0.298674	0.161869	0	0.0967451	0	0.469232	0.0386475	0	0.128032	0.0660303	0.29815	0	0	0.0265723	1	0	0.248267	0.182199	0.235772	0.41649	0.001665	0.0658186	0	0	0.555079	0.280753	0.0110701	0	0.23737	0.0293643	0	0.149823	0.580246	0	0.159642	0.0857153	0.432372	0.389711	0.196643	0	0.0759759	0.202472	0.114023	0	0.390003	0.122232	0.262717	0.117877
APOE	0	0	0	0	0	0	0	0	0	0	0	0	0	0	0	0	1	0	0	0	0	0	0	0	0	0	0	0	0	0	0	0	0	0	0	0	0	0	0	0	0	0	0	0	0	0	0	0	0
AQP2	0	0.43824	0.47505	0.477883	0	0.291978	0.417805	0.538916	0.505394	0.72137	0.253969	0.52041	0.459473	0.242218	0.360846	0.248267	0	1	0.360599	0.451382	0.558669	0.579173	0	0.123565	0	0.95203	0.36052	0.207343	0.769676	0.628914	0.138307	0.275282	0.373803	0.214681	0.118086	0	0	0.751214	0.137594	0.858003	0.433024	0.213854	0.288658	0.179965	0.579743	0.527175	0.801281	0.283412	0.128441
AQP3	0.0577629	0.369492	0.516921	0.490521	0	0.0250836	0.656137	0.675382	0.586618	0.190182	0.527192	0.0637345	0.875698	0	0.179082	0.182199	0	0.360599	1	0.686007	0.48857	0.145493	0.198964	0.319843	0.188763	0.228472	0.57829	0.0490455	0.491453	0.710741	0.663589	0.506289	0.112727	0.52732	0.19993	0	0	0.895219	0.486568	0.433407	0.364078	0.285868	0.768857	0.498941	0.809834	0.39444	0.463563	0.34305	0.684842
AQP8	0	0.477876	0.377453	0.185866	0	0.291678	0.464628	0.632898	0.629487	0.588888	0.489872	0.397469	0.192314	0	0.224394	0.235772	0	0.451382	0.686007	1	0.944893	0.678213	0.380131	0.359937	0.26742	0.330608	0.234697	0.232315	0.171546	0.766088	0.365804	0	0.591557	0.617166	0	0	0	0.484243	0.525942	0.464867	0.376328	0	0.512011	0.63957	0.509819	0.833936	0.194237	0.457049	0.782762
AREG	0.182652	0.246297	0.580265	0.411831	0	0	0.284326	0.539545	0.447289	0.148492	0.369035	0.354035	0.552836	0	0.2682	0.41649	0	0.558669	0.48857	0.944893	1	0.438095	0.355368	0.375924	0	0.10555	0.443058	0	0.589334	0.401026	0.715188	0	0.734369	0.405851	0.070626	0	0.219085	0.52838	0.599017	0.734667	0.44424	0.533608	0.374707	0.599342	0.790161	0.514514	0.39294	0.312945	0.284363
ARG1	0.0260664	0.234726	0.573172	0.303138	0	0.297122	0.529125	0.479157	0.525353	0.718004	0.272327	0.449727	0.530677	0	0.572597	0.001665	0	0.579173	0.145493	0.678213	0.438095	1	0.178126	0.137827	0.429945	0.482119	0.808955	0	0.529438	0.354842	0.171749	0.318273	0.563125	0.163526	0	0	0.0589244	0.453389	0.415359	0.176601	0.440567	0.360393	0.700767	0.552681	0.106703	0.817986	0.60972	0.63202	0.392526
ARID1A	0	0.268842	0.21177	0	0	0	0.0510854	0.110316	0.000820879	0	0	0	0.234265	0	0	0.0658186	0	0	0.198964	0.380131	0.355368	0.178126	1	0.124094	0.150326	0.0149576	0.283889	0.0189717	0	0	0	0	0.18326	0.0400248	0.0236112	0.125768	0.187466	0	0.281339	0	0	0	0	0	0	0.0536904	0	0	0.351827
ARPC3	0.17784	0.367205	0.211064	0.474835	0	0.454557	0.633976	0.589439	0.0796637	0.64036	0.554691	0.467971	0.385681	0.118194	0.215062	0	0	0.123565	0.319843	0.359937	0.375924	0.137827	0.124094	1	0.345657	0.335906	0.297911	0	0.338362	0.41626	0.1227	0.339788	0.0900682	0.492767	0.242479	0.00455905	0	0.619516	0.360179	0.168693	0.642401	0.216854	0.21348	0	0.574787	0	0.323889	0.638689	0.190958
ARPC5	0	0.372858	0.384592	0.270368	0	0	0.600337	0.424208	0	0.32521	0.0653519	0.414081	0.347656	0.111043	0	0	0	0	0.188763	0.26742	0	0.429945	0.150326	0.345657	1	0.16202	0.189789	0.369887	0.11194	0.31338	0	0.001877	0.412017	0.208183	0.00340088	0.340393	0.159343	0.398722	0.609974	0.109775	0.138721	0.27011	0.432027	0.433585	0.385386	0.029984	0.452396	0.642009	0.371614
ASCL3	0	0.875307	0.413662	0.293779	0	0.264452	0.480829	0.730253	0.599834	0.832419	0.357877	0.843267	0.806417	0	0.246139	0.555079	0	0.95203	0.228472	0.330608	0.10555	0.482119	0.0149576	0.335906	0.16202	1	0.367846	0.274549	0.577738	0.64867	0.267314	0.429944	0.205555	0.448691	0	0.0774913	0.190704	0.301443	0.249561	0.36021	0.633477	0.333747	0.558527	0.652726	0.686458	0.526353	0.284564	0.551035	0.572521
ASPN	0	0.63049	0.428896	0.132743	0	0.142648	0.783435	0.103321	0.405822	0.555235	0.323999	0.526932	0.524926	0	0.0890574	0.280753	0	0.36052	0.57829	0.234697	0.443058	0.808955	0.283889	0.297911	0.189789	0.367846	1	0	0.897903	0.740069	0.320318	0.27798	0.414089	0.405788	0	0.049601	0.0178329	0.557601	0.7076	0.799163	0.39345	0.793074	0.581112	0.249465	0.84174	0.410932	0.189487	0.661256	0.505814
ATM	0.178014	0	0.192352	0	0	0.119795	0.30813	0.259559	0.169266	0.187254	0.125451	0.196394	0	0	0.253671	0.0110701	0	0.207343	0.0490455	0.232315	0	0	0.0189717	0	0.369887	0.274549	0	1	0.112335	0.254479	0.193172	0.111756	0.074649	0.307104	0	0.00962767	0	0.422775	0.0449006	0.0739339	0	0.00224505	0	0.0159506	0.290771	0.0749296	0	0.40081	0.173476
BANK1	0	0.138737	0.189485	0.48123	0	0.0413767	0.482136	0.39622	0.429119	0.562648	0.410255	0.0227809	0.674617	0	0.320882	0	0	0.769676	0.491453	0.171546	0.589334	0.529438	0	0.338362	0.11194	0.577738	0.897903	0.112335	1	0.549844	0.256645	0	0.321977	0.84438	0	0.409534	0.362358	0.567039	0.765115	0.136267	0.609592	0.0565322	0.501125	0.833383	0.421791	0.886753	0.542185	0.47954	0.331323
BATF3	0	0.459845	0.734655	0.543142	0	0.466808	0.459761	0.347594	0.153555	0.433226	0.327591	0.199715	0.371728	0	0.893677	0.23737	0	0.628914	0.710741	0.766088	0.401026	0.354842	0	0.41626	0.31338	0.64867	0.740069	0.254479	0.549844	1	0.425278	0.126911	0.458379	0.533717	0.0988298	0	0.123243	0.542064	0.627292	0.360499	0.419356	0.644837	0.407911	0.417449	0.560587	0.868974	0.18	0.299222	0.271007
BCL2	0	0.337475	0	0	0	0.643335	0.107926	0.393478	0.510103	0.149531	0.459311	0.214576	0.366875	0.217414	0.43283	0.0293643	0	0.138307	0.663589	0.365804	0.715188	0.171749	0	0.1227	0	0.267314	0.320318	0.193172	0.256645	0.425278	1	0	0.126195	0.298498	0.0457674	0	0.242442	0.224133	0.358093	0.2132	0.387578	0.168617	0.179991	0.026066	0.361629	0.100971	0.376459	0	0.756764
BRAF	0.332349	0.0515559	0.309672	0.131875	0	0	0.262249	0	0.471575	0.11564	0.0442685	0.186533	0.142228	0.0895263	0.579081	0	0	0.275282	0.506289	0	0	0.318273	0	0.339788	0.001877	0.429944	0.27798	0.111756	0	0.126911	0	1	0.321854	0	0	0.0386331	0	0.511099	0.362045	0	0.243185	0.153152	0	0.208058	0.367517	0.0105652	0.347702	0	0.0466725
C15orf48	0	0.781536	0.146406	0	0	0.58029	0.729394	0.184835	0.448997	0.314067	0.29315	0.643144	0.397404	0	0.251808	0.149823	0	0.373803	0.112727	0.591557	0.734369	0.563125	0.18326	0.0900682	0.412017	0.205555	0.414089	0.074649	0.321977	0.458379	0.126195	0.321854	1	0.390468	0	0.0570633	0	0.109039	0.543264	0.385681	0.646227	0.466139	0.596296	0.540797	0.539475	0.762795	0.505915	0.632104	0.10792
C1QB	0.0671601	0.430729	0.52619	0.38469	0	0.559935	0.0498502	0.274968	0.0857298	0.512843	0.0288649	0.085801	0.915543	0.272615	0.343949	0.580246	0	0.214681	0.52732	0.617166	0.405851	0.163526	0.0400248	0.492767	0.208183	0.448691	0.405788	0.307104	0.84438	0.533717	0.298498	0	0.390468	1	0	0	0	0.59937	0.529532	0.267769	0.563753	0	0.106826	0.501989	0.35447	0.71493	0.238269	0.181504	0.651253
C1QBP	0	0	0	0.0634404	0	0	0	0	0	0	0	0.151463	0	0	0	0	0	0.118086	0.19993	0	0.070626	0	0.0236112	0.242479	0.00340088	0	0	0	0	0.0988298	0.0457674	0	0	0	1	0	0	0	0	0.162345	0	0.227718	0	0	0	0	0	0	0
C1R	0	0	0	0.199075	0.142655	0.202152	0	0	0.037115	0.152426	0	0	0.0802007	0	0.217817	0.159642	0	0	0	0	0	0	0.125768	0.00455905	0.340393	0.0774913	0.049601	0.00962767	0.409534	0	0	0.0386331	0.0570633	0	0	1	0	0	0.103083	0	0	0.253156	0.0239739	0	0.234891	0	0	0	0.176208
C1S	0	0	0.0790895	0.323888	0	0.240732	0.337655	0.00787341	0.148653	0	0	0.287042	0	0.0754753	0.1825	0.0857153	0	0	0	0	0.219085	0.0589244	0.187466	0	0.159343	0.190704	0.0178329	0	0.362358	0.123243	0.242442	0	0	0	0	0	1	0.25032	0.298504	0.0539667	0	0.00724242	0.0160624	0.14455	0.32305	0.402365	0.200672	0	0
C1orf194	0.211491	0.347172	0.718578	0.214674	0	0.239184	0.475571	0.249303	0.285006	0.647311	0.302848	0.481249	0.331825	0.359075	0.582037	0.432372	0	0.751214	0.895219	0.484243	0.52838	0.453389	0	0.619516	0.398722	0.301443	0.557601	0.422775	0.567039	0.542064	0.224133	0.511099	0.109039	0.59937	0	0	0.25032	1	0.377866	0.513894	0.579088	0.208568	0.242546	0.453166	0.456015	0.397503	0.474905	0.265964	0.546099
C20orf85	0.24324	0.693371	0.273055	0.402335	0	0	0.32755	0.797248	0.646322	0.713749	0.65555	0.311995	0.272757	0.117672	0.669494	0.389711	0	0.137594	0.486568	0.525942	0.599017	0.415359	0.281339	0.360179	0.609974	0.249561	0.7076	0.0449006	0.765115	0.627292	0.358093	0.362045	0.543264	0.529532	0	0.103083	0.298504	0.377866	1	0.371389	0.264043	0.142886	0.44131	0.447775	0.770304	0.426195	0.253131	0.331165	0.258759
C7	0.0341103	0.58056	0.70713	0.479399	0	0.525334	0.732543	0.378743	0.209637	0.629369	0.560596	0.880128	0.346024	0	0.142104	0.196643	0	0.858003	0.433407	0.464867	0.734667	0.176601	0	0.168693	0.109775	0.36021	0.799163	0.0739339	0.136267	0.360499	0.2132	0	0.385681	0.267769	0.162345	0	0.0539667	0.513894	0.371389	1	0.615054	0.734882	0.629383	0.108577	0.259165	0.545524	0.680065	0.708937	0.573621
CA4	0	0.315302	0.310028	0.19371	0	0	0.713809	0.512627	0.727148	0.220713	0.197307	0.704354	0.793577	0	0.903304	0	0	0.433024	0.364078	0.376328	0.44424	0.440567	0	0.642401	0.138721	0.633477	0.39345	0	0.609592	0.419356	0.387578	0.243185	0.646227	0.563753	0	0	0	0.579088	0.264043	0.615054	1	0.403942	0.157879	0.673497	0.390373	0.89059	0.623133	0.365131	0.564305
CAV1	0	0.434619	0.0831944	0.269431	0.103204	0.0256548	0.822786	0.600681	0.534607	0.00246731	0.740659	0.100501	0.700953	0	0.388246	0.0759759	0	0.213854	0.285868	0	0.533608	0.360393	0	0.216854	0.27011	0.333747	0.793074	0.00224505	0.0565322	0.644837	0.168617	0.153152	0.466139	0	0.227718	0.253156	0.00724242	0.208568	0.142886	0.734882	0.403942	1	0.457593	0.15302	0.179332	0.446775	0.377879	0.624381	0.782635
CAVIN2	0	0.0689075	0.458068	0	0	0.262811	0.881051	0.289527	0.837235	0.37113	0.310985	0.512176	0.817118	0.00910171	0.653128	0.202472	0	0.288658	0.768857	0.512011	0.374707	0.700767	0	0.21348	0.432027	0.558527	0.581112	0	0.501125	0.407911	0.179991	0	0.596296	0.106826	0	0.0239739	0.0160624	0.242546	0.44131	0.629383	0.157879	0.457593	1	0.407756	0.491876	0.296999	0.305819	0.580636	0.530309
CCL11	0	0.711007	0.416975	0.633629	0	0.515965	0	0.588485	0.697199	0.633618	0.683361	0.641519	0.540611	0.343001	0.657573	0.114023	0	0.179965	0.498941	0.63957	0.599342	0.552681	0	0	0.433585	0.652726	0.249465	0.0159506	0.833383	0.417449	0.026066	0.208058	0.540797	0.501989	0	0	0.14455	0.453166	0.447775	0.108577	0.673497	0.15302	0.407756	1	0.503136	0.32572	0.664907	0.821832	0.56705
CCL13	0	0.30528	0.496115	0.202716	0	0.110766	0.691718	0.613395	0.880718	0.40808	0.379312	0.205461	0.853545	0.0847569	0.692587	0	0	0.579743	0.809834	0.509819	0.790161	0.106703	0	0.574787	0.385386	0.686458	0.84174	0.290771	0.421791	0.560587	0.361629	0.367517	0.539475	0.35447	0	0.234891	0.32305	0.456015	0.770304	0.259165	0.390373	0.179332	0.491876	0.503136	1	0.309212	0.48734	0.486217	0.815727
CCL14	0.219919	0.601414	0.624487	0.654633	0	0.40608	0.487568	0.52458	0.476187	0.663796	0.605197	0.178955	0.352799	0.231957	0.75738	0.390003	0	0.527175	0.39444	0.833936	0.514514	0.817986	0.0536904	0	0.029984	0.526353	0.410932	0.0749296	0.886753	0.868974	0.100971	0.0105652	0.762795	0.71493	0	0	0.402365	0.397503	0.426195	0.545524	0.89059	0.446775	0.296999	0.32572	0.309212	1	0.484397	0.433252	0.238414
CCL15	0	0.41115	0.36179	0.478859	0	0.160748	0.514861	0.347582	0.629077	0.279268	0.616671	0.588549	0.77601	0.115935	0.426575	0.122232	0	0.801281	0.463563	0.194237	0.39294	0.60972	0	0.323889	0.452396	0.284564	0.189487	0	0.542185	0.18	0.376459	0.347702	0.505915	0.238269	0	0	0.200672	0.474905	0.253131	0.680065	0.623133	0.377879	0.305819	0.664907	0.48734	0.484397	1	0.505288	0.376392
CCL16	0	0.562874	0.382394	0.197074	0	0.24753	0.368784	0.323706	0.296185	0.762019	0.464884	0.680416	0.54973	0	0.451759	0.262717	0	0.283412	0.34305	0.457049	0.312945	0.63202	0	0.638689	0.642009	0.551035	0.661256	0.40081	0.47954	0.299222	0	0	0.632104	0.181504	0	0	0	0.265964	0.331165	0.708937	0.365131	0.624381	0.580636	0.821832	0.486217	0.433252	0.505288	1	0.171961
CCL19	0	0.159245	0.344516	0.170694	0	0.483247	0.269123	0.475189	0.350161	0.223692	0.457838	0.400185	0.727835	0	0.651443	0.117877	0	0.128441	0.684842	0.782762	0.284363	0.392526	0.351827	0.190958	0.371614	0.572521	0.505814	0.173476	0.331323	0.271007	0.756764	0.0466725	0.10792	0.651253	0	0.176208	0	0.546099	0.258759	0.573621	0.564305	0.782635	0.530309	0.56705	0.815727	0.238414	0.376392	0.171961	1
CCL2	0	0.264514	0.540285	0.211185	0	0	0.540264	0.328176	0.499793	0.0771146	0.823981	0.275051	0.37284	0.0272539	0.608398	0.242511	0	0.289673	0.66024	0.697793	0.229257	0.562693	0.274057	0.601075	0.280803	0.487057	0.58592	0.525907	0.228398	0.471831	0.229038	0	0.561743	0.34145	0.0255268	0.129946	0.504916	0.480336	0.473268	0.812404	0.337047	0.451296	0.35669	0.737835	0.61238	0.442476	0.313957	0.33	0.395401
CCL20	0	0.0137466	0.376622	0.146641	0	0.347171	0.677658	0.748566	0.113078	0.429186	0.176856	0.474058	0.624034	0.31945	0.723374	0.293074	0	0.206165	0.754446	0.908319	0.62147	0.440258	0	0.793952	0.304444	0.276513	0.59364	0.0508482	0.537647	0.0255173	0.271969	0.0938497	0.792006	0.497537	0	0	0.0866274	0.412246	0.747463	0.612534	0.76943	0.126928	0.618358	0.273181	0.510353	0.606951	0.504016	0.5037	0.0720971
CCL21	0	0.534426	0.48202	0.38437	0	0	0.801916	0.518676	0.610275	0.43349	0.548348	0.368561	0.563831	0	0.562723	0	0.0419009	0.565169	0.0747779	0.54154	0.454113	0.159169	0	0.202874	0.403376	0.0599393	0.597694	0.0823078	0.50694	0.782053	0.751894	0	0.517335	0.597139	0.164064	0	0	0.375129	0.306185	0.73766	0.59356	0.457235	0.674821	0.506134	0.158784	0.215706	0.337084	0.313002	0.335639
CCL26	0.227034	0.541065	0.221552	0.0337097	0	0.577498	0.186966	0.37342	0.704985	0.19994	0.229238	0.503547	0.184005	0	0.831363	0.0764314	0	0.465908	0.415675	0.633183	0.401885	0.265926	0	0.523298	0.491146	0.725541	0.611284	0	0.366983	0.488726	0.209506	0.0137665	0.371463	0.33675	0	0.148427	0.390886	0.740436	0.615607	0.382537	0.702951	0.199315	0.732245	0.649869	0.769138	0.461189	0.175879	0.506059	0.0747025
CCL28	0	0.580142	0.429557	0.613806	0	0.0278219	0.208098	0.0979433	0.580426	0.657833	0.478963	0.619945	0.406621	0	0.495947	0.467737	0	0.595711	0.261656	0.917951	0.403581	0.756576	0	0.69369	0	0.340766	0.656959	0.167605	0.430818	0.481109	0.094963	0.124688	0.509657	0.307368	0.054634	0.0574108	0	0.207556	0.433818	0.700294	0.366204	0.133149	0.0917285	0.3875	0.764702	0.58604	0.670908	0.196833	0.559757
CCL3	0	0.532304	0.228395	0.439842	0	0.24664	0.490649	0.337144	0.622549	0.355722	0.692127	0.765081	0.452454	0.152618	0.383367	0.247966	0	0.356826	0.379015	0.575636	0.647018	0.669536	0.337374	0.724993	0.271333	0.178756	0.50768	0	0.52635	0.45177	0.0743878	0.559152	0.220118	0.192435	0.0211516	0	0.322768	0.281761	0.383835	0.503678	0.473158	0.392701	0.686204	0.735517	0.714989	0.633352	0.289224	0.288421	0.444397
CCL3L1	0	0.432464	0.491345	0.126527	0	0.194661	0.480236	0.156032	0.575897	0.514073	0.422583	0.746139	0.796807	0.0276501	0.550321	0.341954	0	0.589011	0.471282	0.438629	0.766233	0.49775	0.487263	0.559277	0.114348	0.598168	0.688309	0	0.654328	0.564246	0.21454	0.331397	0.207957	0.330801	0.101386	0.00815395	0.407962	0.630763	0.740442	0.834099	0.748668	0.80885	0.442173	0.835738	0.26389	0.234619	0.628262	0.558502	0.330578
CCL4	0.163542	0.609035	0.243601	0	0	0.504582	0.825459	0.256299	0.574335	0.750742	0.758227	0.278148	0.783429	0.0313185	0.379536	0.546978	0	0.0890618	0.889373	0.64937	0.629731	0.843621	0	0.255984	0.0073771	0.26777	0.271163	0.0941738	0.144045	0.466031	0.277067	0.276654	0.781477	0.394735	0.149456	0	0.0246054	0.207849	0.349757	0.767394	0.434541	0.539124	0.317888	0.901429	0.718354	0.584295	0.567693	0.198012	0.408348
CCL5	0	0.438375	0.110183	0	0	0.299008	0.339138	0.630081	0.251764	0.734915	0.629703	0.172581	0.258696	0.0223419	0.367372	0.107187	0	0.210132	0.612559	0.571285	0.483287	0.474731	0.195409	0.289215	0.24969	0.32171	0.565617	0.234869	0.357747	0.56315	0.301482	0.310607	0.177547	0.517434	0	0.0127095	0.00622037	0.533445	0.326526	0.409685	0.392449	0.475866	0.463558	0.346043	0.331112	0.869269	0.548813	0.579458	0.743098
CCL7	0	0.613222	0.530908	0.178989	0	0.228516	0.401348	0.386787	0.731677	0.737577	0.134505	0.447478	0.0613005	0.0181701	0.732883	0.17231	0	0.240785	0.106948	0.791043	0.396909	0.814294	0.306704	0.159541	0.554783	0.245572	0.287396	0.381634	0.295271	0.544966	0	0.199457	0.283125	0.530515	0.21547	0	0	0.284431	0.218423	0.722515	0.377729	0.813144	0.558686	0.33233	0.699005	0.538929	0.42636	0.309504	0.388336
CCL8	0.00886246	0.889768	0.740721	0.191371	0	0.379456	0.447946	0.407001	0.448264	0.497044	0.707356	0	0.606877	0.158158	0.397996	0.0888487	0	0.561934	0.917869	0.85134	0.723985	0.501637	0.172892	0.334669	0.0800449	0.33556	0.56453	0.260108	0.367887	0.505393	0.412668	0.134841	0.117507	0.405894	0.0650158	0	0.097422	0.510352	0.339451	0.287329	0.456683	0.723044	0.788327	0.780016	0.5242	0.703385	0.774011	0.454508	0.391127
CCND1	0	0	0	0.0168677	0.0665853	0	0	0	0	0	0	0	0	0.117331	0.13931	0.095617	0	0	0	0	0	0	0	0	0	0	0	0	0.0600483	0	0	0	0	0	0	0.109009	0.0268587	0.219506	0	0	0	0.0454573	0	0	0	0	0	0	0
CCR1	0	0.409591	0.714124	0.294582	0	0.0181554	0.716203	0.621891	0.494221	0.431449	0.328089	0.396872	0.345922	0	0.61647	0.237496	0	0.316432	0.844982	0.629324	0.474712	0.494014	0.415849	0.139743	0.017217	0.232574	0.38179	0.291003	0.621815	0.604318	0.610167	0.323126	0.487906	0.663363	0	0.20964	0	0.404116	0.433829	0.585877	0.135056	0.325078	0.693544	0.0992473	0.575739	0.521504	0.357778	0.801643	0.194142
CCR2	0	0.542758	0.750732	0	0	0.0316699	0.604734	0.478501	0.437901	0.490343	0.406934	0.273568	0.402772	0	0.668698	0.279217	0	0.634001	0.557687	0.696092	0.214168	0.588066	0.328456	0.312397	0.209944	0.364064	0.520485	0.12005	0.315454	0.313928	0.284014	0	0.424245	0.35723	0.18957	0.176539	0.108154	0.806703	0.519795	0.5424	0.443437	0.237756	0.862252	0.339849	0.59105	0.584285	0.550732	0.147632	0.331126
CCR3	0	0.368422	0.699866	0.124495	0	0.342971	0.0953986	0.491431	0.422603	0.0368686	0.278401	0.315783	0.743684	0.261585	0.643358	0.292137	0	0.795432	0.355984	0.692259	0.540579	0.652791	0.177099	0.212362	0.188855	0.2279	0.499481	0.209201	0.312639	0.781537	0.404782	0.0387749	0.566969	0.316745	0	0	0	0.474865	0.478631	0.864826	0.378104	0.711082	0.447689	0.68315	0.3519	0.52561	0.57797	0.228052	0.334674
CCR4	0	0.837804	0.534906	0.221024	0	0.317903	0.552582	0.428585	0.322091	0.499398	0.577571	0.429595	0.105915	0.112754	0.587489	0.646574	0	0.617708	0.376407	0.961001	0.622747	0.439999	0.0423344	0.564779	0	0.393834	0.446476	0.13719	0.615833	0.572675	0.317377	0.278377	0.490903	0.48139	0	0.284909	0	0.659663	0.647625	0.489709	0.560395	0.160628	0.499804	0.802371	0.33014	0.522082	0.549776	0.779415	0.534366
CCR5	0	0.0719923	0.721057	0.0810626	0	0.08567	0.87112	0.150771	0.263006	0.377148	0.272833	0.798937	0.492392	0.0680307	0.412477	0	0.088082	0.893384	0.723195	0.652288	0.132068	0.678037	0.297067	0	0.516948	0.0731983	0.193113	0.0418664	0.194576	0.367144	0.237987	0.202315	0.679292	0.246851	0.00704269	0.283827	0.276139	0.517617	0.870597	0.603009	0.369767	0.296046	0.492813	0.585414	0.661016	0.705718	0.589591	0.380236	0.385018
CCR6	0.00816997	0.448304	0.440875	0.4527	0	0	0.419328	0.286836	0.346492	0.456762	0.842534	0.136622	0.465689	0.239759	0.32157	0	0	0.54325	0.152952	0.755762	0.47546	0.0429302	0	0.549352	0.0944302	0.466609	0.055664	0	0.678149	0.559844	0.35023	0	0.457135	0.597374	0	0.010141	0	0.47336	0.466389	0.319206	0.551614	0.48844	0.280584	0.410611	0.343776	0.596181	0.491417	0.420053	0.661922
CCR7	0	0.430708	0.247438	0.293644	0	0.361624	0.445832	0.566222	0.442343	0.724444	0.328489	0.519909	0.549021	0.154639	0.205956	0.308887	0	0.525538	0.104559	0.342151	0.458693	0.161444	0.0606246	0.304438	0	0.714645	0.132628	0.246992	0.685227	0.624872	0.368757	0.0571239	0.109988	0.575772	0	0.328739	0	0.450778	0.72172	0.802952	0.446729	0.456403	0.247674	0.201318	0.383155	0.370277	0.337626	0.804443	0.412095
CD14	0.172044	0.374906	0.61716	0.453839	0	0.698382	0.135284	0.842044	0.450045	0.705514	0.571463	0.381899	0.477038	0.263278	0.660103	0.160918	0	0.305993	0.412286	0.491736	0.361577	0.333574	0.121389	0	0.419786	0.286875	0.738145	0.263117	0.633494	0.264818	0.210297	0.361597	0.663014	0.683897	0.301688	0	0.0938347	0.52466	0.242407	0.154565	0.858211	0.320635	0.417189	0.129096	0.281756	0.253447	0.436624	0.142978	0.609998
CD163	0	0.26704	0.319719	0.23865	0	0.336251	0.386664	0.217216	0	0.420514	0.387685	0.068553	0.596784	0.200983	0.426625	0.366618	0	0.102778	0.566749	0.299524	0.55994	0.497127	0.269376	0.462363	0.319702	0.515211	0.493842	0	0.557362	0.0286864	0.25153	0	0.323469	0.0977183	0	0	0	0.364506	0.418216	0.15024	0.777077	0.316689	0.185203	0.355129	0.632114	0.436035	0.62434	0.240955	0.211881
CD19	0.0985002	0.770104	0.668856	0.156113	0	0	0.510917	0.34961	0.359365	0.804923	0.626352	0.558876	0.322191	0	0.645579	0.176537	0	0.529844	0.42972	0.257534	0.101882	0.625708	0	0.312412	0.0932036	0.3333	0.581093	0.265066	0.687308	0.895744	0.213558	0.581182	0.565293	0.419835	0	0.177478	0.507375	0.530969	0.325091	0.349593	0.853334	0.350544	0.127485	0.827973	0.400815	0.483301	0.694853	0.671264	0.325447
CD1A	0.0256561	0.311318	0.113358	0	0	0.257309	0.0666902	0.379832	0.785466	0.619742	0.400498	0.20582	0.2231	0	0.160229	0.346904	0	0.614666	0.664419	0.392129	0.398511	0.494429	0.226893	0.0218485	0.268358	0.517308	0.572449	0.204933	0.585887	0.482284	0	0.299979	0.557316	0.426002	0	0.0138777	0	0.303513	0.49464	0.745136	0.213951	0.397951	0.194881	0.536994	0.24522	0.368374	0.88397	0.388604	0.456835
CD1C	0.1411	0.361967	0.458875	0.149979	0	0.52983	0.430443	0.552788	0.634253	0.49087	0.317182	0.33859	0.697682	0	0.843565	0.27695	0	0.485588	0.554195	0.35781	0.479177	0.427382	0	0.106969	0.126752	0.695322	0.498734	0.171275	0.416213	0.514114	0.28834	0.255365	0.391354	0.551249	0	0	0.0907977	0.642858	0.576735	0.0498231	0.727747	0.125861	0.0582935	0.359194	0.501062	0.562113	0.719699	0.372455	0.565485
CD2	0	0.411818	0.765319	0.448404	0	0.385696	0.208528	0.476453	0.250952	0.630521	0.723099	0.602061	0.62181	0.21833	0.087841	0.106677	0	0.644482	0.540425	0.725589	0.436721	0.609232	0.00176187	0.47911	0.179329	0.16116	0.104423	0.115494	0.765545	0.45489	0.338258	0.406614	0.575788	0.321915	0	0	0.179135	0.333397	0.510769	0.431444	0.631902	0.395849	0.43293	0.578	0.206674	0.476999	0.726313	0.520504	0.472153
CD247	0	0.480662	0.789312	0.344774	0	0	0.177713	0.736151	0.334015	0.311812	0.417086	0.238932	0.438101	0	0.450212	0.456459	0	0.509369	0.349559	0.49214	0.128677	0.704373	0	0.672051	0.021677	0.224945	0.514038	0.174933	0.263726	0.598881	0.39397	0.296762	0.129168	0.536203	0.0418246	0	0	0.467708	0.808611	0.545211	0.862692	0.368383	0.479585	0.847917	0.293012	0.395068	0.397841	0.67259	0.699212
CD27	0	0.157324	0.397247	0.245583	0	0.213605	0.430604	0.303057	0.565581	0.473354	0.47902	0.172914	0.594497	0.127543	0.777422	0.487625	0	0.442007	0.315366	0.250306	0.610442	0.306776	0.0245934	0.0740751	0	0.229874	0.561955	0.320811	0.584358	0.275308	0.679399	0.112383	0.862275	0.122679	0.00681099	0.315479	0.0750923	0.703815	0.772683	0.548231	0.732686	0.600838	0.412487	0.367449	0.438811	0.523735	0.229278	0.680301	0.874647
CD274	0	0.272115	0.130233	0.162444	0	0.360006	0.497464	0.534238	0.29089	0.283679	0.45637	0.153102	0.583574	0	0.362187	0.245115	0	0.428906	0.350502	0.273793	0.388637	0.550029	0	0.396103	0.273646	0.653509	0.140701	0	0.194839	0.385749	0.0702778	0	0.460789	0.528476	0	0	0.119829	0.0429413	0.390777	0.644738	0.553467	0.298926	0.423982	0.725006	0.743101	0.370079	0.294493	0.432519	0.580863
CD276	0	0	0	0.435057	0	0	0	0.00875833	0	0	0.102609	0.177701	0	0	0	0	0	0.193259	0	0.126895	0.340797	0	0	0.106922	0.271206	0	0.128422	0.0633081	0	0.303529	0.254971	0.174895	0	0	0.167449	0	0	0	0.0402436	0	0.0718374	0	0.41655	0	0	0	0.0592161	0.157761	0.154615
CD28	0	0.600693	0.101437	0.0104006	0	0.215471	0.772895	0.323453	0.424848	0.138892	0.464139	0.269186	0.446061	0	0.9781	0.300641	0	0.372329	0.707916	0.418293	0.560422	0.314953	0.256134	0.330693	0.45002	0.763664	0.114402	0	0.301033	0.634164	0.118273	0.308278	0.459742	0.509061	0	0	0	0.279999	0.0463499	0.65841	0.891834	0.105443	0.563195	0.560087	0.402878	0.29431	0.539328	0.532818	0.388394
CD37	0	0.718903	0.250398	0.410568	0	0.0516971	0.208319	0.508116	0.393914	0.574867	0.608375	0.577611	0.125073	0	0.573347	0.117268	0	0.652194	0.222845	0.335027	0.129495	0.700993	0	0.605488	0.558683	0.768716	0.136257	0.205226	0.788448	0.388665	0.348259	0.125414	0.68412	0.75711	0.0724726	0.360068	0.203852	0.118388	0.10912	0.862364	0.608798	0.580203	0.140035	0.740819	0.69413	0.870816	0.747317	0.555364	0.311962
CD38	0	0.187617	0	0.0832185	0	0.0354974	0	0.113335	0.0733097	0	0.139897	0.293587	0	0.209745	0.0757037	0	0.113906	0.553875	0.317319	0.38878	0.40981	0.202835	0.121715	0.0851542	0.377304	0	0.261676	0.305773	0.566723	0.112633	0.062828	0.275457	0.337391	0.600156	0	0	0.255332	0	0.498702	0.298855	0.309705	0.393993	0.262428	0.309234	0.377622	0.371224	0.384379	0.72936	0
CD3D	0	0.283924	0.307982	0.596094	0	0.186271	0.902955	0.491094	0.651787	0.243467	0.548755	0.214834	0.566763	0.0363093	0.288271	0	0	0.413771	0.47935	0.280352	0.669415	0.69763	0.310897	0.125505	0.149938	0.885008	0.256821	0.169125	0.286238	0.330165	0.475221	0.148895	0.0877565	0.380645	0	0.252458	0.248577	0.15172	0.207597	0.745974	0.399498	0.271159	0.695216	0.695201	0.942232	0.51275	0.534029	0.382156	0.757853
CD3E	0	0.562816	0.551334	0.139337	0	0.444977	0.698135	0.419331	0.394856	0.730786	0.667424	0.333729	0.542461	0	0.438757	0.388163	0	0.372113	0.470761	0.514127	0.72167	0.622015	0.273873	0.612852	0	0.40959	0.409774	0	0.66025	0.242254	0.220919	0.159203	0.461159	0.0649186	0	0.179244	0	0.63866	0.312915	0.58651	0.808599	0.427706	0.161136	0.503796	0.599022	0.455278	0.741632	0.380502	0.188595
CD4	0	0.842083	0.639223	0.332459	0	0.2592	0.273982	0.386739	0.438997	0.88882	0.45493	0.494146	0.18709	0.0574584	0.187568	0.572819	0	0.215956	0.136179	0.536519	0.664853	0.451121	0	0.615604	0.334285	0.568581	0.297948	0.119431	0.600818	0.813318	0.511404	0.177314	0.501558	0.607564	0	0	0	0.725338	0.3859	0.401189	0.854977	0.294025	0.64474	0.334732	0.191477	0.442432	0.27338	0.368978	0.265901
CD40	0	0.297521	0.289553	0.190692	0	0	0.447104	0.171585	0.056081	0.443827	0.634807	0.510696	0.537505	0.173189	0.275041	0.382029	0	0.466393	0.773673	0.787258	0.400144	0.499985	0.0538013	0.194896	0.0191994	0.237274	0.162887	0.334969	0.47841	0.471755	0.56209	0.0940114	0.51231	0.530278	0	0	0.223714	0.383982	0.274392	0.336763	0.425408	0.524912	0.579251	0.33898	0.399772	0.404842	0.59127	0.401271	0.542165
CD40LG	0	0.846459	0.314561	0.60183	0	0.42463	0.0843084	0.739256	0.640743	0.0125924	0.758165	0.491211	0.697707	0.0130122	0.521699	0.174885	0	0.496578	0.456977	0.763278	0.44688	0.394535	0	0.582718	0.13113	0.201728	0.0459331	0	0.660742	0.155673	0.215255	0	0.646562	0.612413	0	0	0	0.771199	0.556847	0.176291	0.700198	0.625401	0.734899	0.409675	0.461291	0.333762	0.447175	0.609442	0.131457
CD44	0.11116	0.223403	0.0987449	0.0295163	0	0.419423	0	0	0.437303	0.0883114	0.458309	0	0.24905	0.205906	0.470702	0.337422	0	0.225851	0.380753	0.268397	0.333832	0.145458	0.10117	0.378776	0.0618489	0	0	0.130697	0.167689	0.400844	0.0802865	0.310617	0.416641	0.0917195	0	0	0.00142968	0.226123	0.577138	0.326343	0	0.226265	0.28185	0	0.183221	0.294353	0	0	0.448433
CD45RA	0	0.780569	0.413043	0.179066	0	0.431601	0.722864	0.530103	0.735808	0.371684	0.757532	0.180007	0.100891	0.311623	0.677813	0.195787	0	0.492469	0.115398	0.500093	0.67131	0.571278	0	0.719445	0.46093	0.0399217	0.761591	0.571319	0.620551	0.677891	0.159172	0.285182	0.751721	0.424343	0	0.0856615	0	0.722148	0.252536	0.885827	0.024257	0.425712	0.220722	0.625236	0.646709	0.532041	0.65787	0.411698	0.391711
CD45RO	0	0.876632	0.296691	0.214991	0	0.162985	0.0534586	0.582595	0.0855119	0.0705107	0.181877	0.19607	0	0	0.887574	0	0	0.431226	0.456633	0.195159	0.381869	0.223966	0	0.558033	0.696352	0.522705	0.64294	0.173413	0.333976	0.706988	0	0.324723	0.620744	0.648206	0	0.378535	0.0226976	0.422936	0.468062	0.674382	0.199893	0.46314	0.58049	0.573956	0.537084	0.478908	0.688311	0.319015	0.255758
CD47	0.0165474	0.397838	0.379798	0.0736639	0	0	0	0	0	0	0.0420758	0	0.0268777	0	0	0	0	0.111606	0	0	0	0	0.0332543	0	0.143807	0	0.28985	0	0.0404875	0.0265902	0.0625102	0.348173	0	0.0525248	0.0594726	0.24168	0.313072	0	0.00172513	0	0.237428	0	0.0912241	0	0.0272261	0	0.111366	0	0
CD68	0.0347456	0.856059	0.561429	0.141938	0	0.239095	0.406679	0.394189	0.158782	0.637381	0.722273	0.421591	0.188821	0.175733	0.722012	0	0	0.624921	0.418778	0.890225	0.558832	0.739602	0	0.154702	0.15046	0.123546	0.38789	0.54192	0.30199	0	0.589032	0.20158	0.753621	0.501403	0.0813891	0	0.109944	0.253253	0.840275	0.545705	0.74345	0.392359	0.527054	0.47295	0.500542	0.0997032	0.472174	0.368622	0.154438
CD69	0.0397927	0.287815	0.358061	0.559746	0	0.0162919	0.419003	0.245334	0.45126	0.394223	0.568144	0.384514	0.184249	0.133704	0.631047	0.307112	0	0.337376	0.346758	0.124075	0.849938	0.358908	0	0.269038	0.494464	0.459933	0.372286	0.567773	0.299462	0.480755	0.199864	0.300809	0.107817	0.410089	0	0	0.00876783	0.440861	0.858691	0.234195	0.0346677	0.454304	0.904211	0.592407	0.917516	0.76353	0.663006	0.616731	0.576842
CD74	0	0.0496587	0.187423	0.352571	0	0.330522	0.144718	0.523957	0.218451	0	0.643915	0.258419	0.28158	0.298846	0.280756	0.0270493	0	0	0.593371	0	0.397331	0.403133	0.117826	0	0.470119	0.0186514	0.424731	0	0.0578208	0.628054	0.208503	0	0.0465319	0.11702	0	0.113701	0.255623	0.360166	0	0.11908	0.640163	0.152042	0.560516	0.301072	0.0764507	0.175652	0.469649	0.472309	0.0581705
CD79A	0	0.655408	0.197235	0.187473	0	0.0598796	0.493286	0.240135	0.638937	0.360778	0.269267	0.395425	0.52023	0	0.541096	0.205766	0	0.421595	0.0394429	0.730979	0.0125523	0.824866	0.0133232	0.230994	0.358584	0.477965	0.485459	0	0.502585	0.444303	0.252795	0.493185	0.885202	0.693256	0	0.223126	0.101175	0.444022	0.699836	0.629744	0.15837	0.29054	0.28199	0.317745	0.411137	0.445799	0.646764	0.691595	0.401234
CD79B	0	0.912882	0.547027	0	0	0.45052	0.195997	0.786813	0.717156	0.357353	0.386046	0.599786	0.135631	0.0840837	0.869011	0.549062	0	0.342369	0.596546	0.419741	0.141588	0.390102	0	0.376496	0.36012	0.577851	0.707396	0.120797	0.581948	0.219192	0.171432	0.115385	0.454168	0.26495	0	0.308507	0.105165	0.531004	0.548532	0.497665	0.186155	0.697746	0.687474	0.702541	0.197622	0.74691	0.510435	0.693133	0.947496
CD80	0	0.610406	0.26126	0.117885	0	0.416463	0.285442	0.0615434	0.551727	0.479416	0.395369	0.313845	0.341961	0	0.425339	0.29522	0	0.295514	0.660676	0.744032	0.716016	0.501927	0.108592	0.508095	0.0224182	0.677565	0.582783	0.2537	0.598279	0.634491	0.14051	0.0477997	0.594357	0.376993	0	0.436407	0.144086	0.618603	0.559539	0.458777	0.247873	0.347884	0.371778	0.732659	0.703707	0.694265	0.731359	0.6906	0.134984
CD83	0	0.295975	0.251955	0.311565	0	0.397505	0.557439	0.254401	0.0489602	0.227998	0.659476	0.611397	0.423602	0.113793	0.562732	0.381691	0	0.37884	0.463002	0	0.434931	0.469698	0.351475	0.618146	0.556208	0.543845	0.490792	0	0.419482	0.437539	0.34663	0.651841	0.247382	0.00354156	0.0767064	0	0.495654	0.119236	0.234606	0.288299	0.496966	0.134737	0.51619	0.491395	0.323236	0.470538	0.766734	0.377163	0.248133
CD86	0	0.402188	0.637613	0.432831	0	0.171014	0.762992	0.541451	0.250269	0.29691	0.624135	0.298333	0.520603	0.13995	0.521171	0.263601	0	0.240206	0.890913	0.758638	0.0655484	0.409617	0	0.248976	0.0359878	0.121151	0.572071	0.253407	0.37459	0.383606	0.033242	0.263513	0.377079	0.0823185	0.0903344	0.176021	0.0943278	0.0992148	0.538748	0.414666	0.400144	0.359574	0.187631	0.691798	0.215091	0.357254	0.55624	0.533541	0.174318
CD8A	0	0.436867	0.716364	0.394946	0	0	0.360766	0.837159	0.36619	0.492697	0.665356	0.506995	0.805744	0.000828182	0.626019	0	0	0.626002	0.530746	0.931384	0.249158	0.130535	0.0514404	0.514726	0	0.402159	0.689328	0.0786403	0.352325	0.400153	0.202837	0	0.508533	0.680187	0.191578	0	0.0761305	0.676426	0.76267	0.759581	0.507059	0.814403	0.361073	0.691297	0.721836	0.71754	0.228045	0.784658	0.487558
CD8B	0	0.903804	0.381885	0	0	0.0820031	0.75257	0.229194	0.588931	0.0715185	0.498739	0.254967	0.581578	0	0.671529	0.250689	0	0.440563	0.479618	0.208174	0.836831	0.828384	0	0.197355	0.214811	0.156983	0.311563	0.214262	0.417764	0.872193	0.281701	0.260881	0.781465	0.492378	0	0	0.230994	0.372142	0.527327	0.30521	0.799015	0.689556	0.621211	0.244625	0.805919	0.357025	0.203531	0.483662	0.595128
CDK1	0	0	0.549008	0.293708	0	0.401399	0.502262	0.490922	0.805833	0	0.490744	0.178977	0.100876	0.130139	0.576772	0.200381	0	0.265621	0.507934	0	0.647192	0.200338	0.038123	0.506331	0.304308	0.386508	0	0.292137	0.124638	0.332079	0.187554	0.355329	0.383693	0.304994	0	0.0734444	0.195637	0.307044	0	0.0659858	0.331476	0.361138	0.194425	0.4929	0.432411	0.172097	0.230677	0.585292	0.177409
CDK12	0	0.0767069	0.0744718	0.219329	0	0.066639	0	0	0.228689	0.225138	0.621	0.0199904	0.127579	0.0181643	0.208271	0	0	0.397688	0.280426	0.496204	0.180093	0.119857	0	0	0.537473	0	0.202994	0.291912	0.545275	0.403081	0	0	0.0481712	0.478748	0	0	0.17174	0.173567	0.666078	0.0276691	0.391707	0.278948	0.00628384	0.406655	0.38986	0.185732	0.129419	0.0808953	0.326997
CDK2	0	0.171997	0.0651308	0.0792673	0	0.368983	0.182952	0.113606	0.0765073	0.543604	0.225572	0.111995	0.210838	0.11271	0.345401	0.179785	0	0.226968	0	0.240833	0.668189	0.254748	0	0.176156	0.139342	0.572915	0.210754	0.396947	0	0.450842	0.00652387	0.150201	0.238025	0	0	0	0.359407	0.317316	0.0156991	0.397799	0.175701	0.267173	0.504324	0.316255	0.167097	0	0.332515	0.131343	0.288851
CDK4	0.29764	0	0	0	0	0	0.297136	0.486408	0.191089	0	0	0	0.22693	0	0	0.255218	0	0.0331794	0.117911	0.0986465	0.309706	0	0.146515	0.276333	0.110743	0.180415	0.184006	0	0.140796	0	0.279074	0.272867	0.0989189	0.173007	0	0	0	0.13015	0.0953972	0.0773337	0.401811	0	0	0.20158	0.43698	0.21297	0.267406	0.195596	0.273162
CDK6	0.00336471	0.34033	0	0	0	0.380217	0	0.205546	0.0680993	0	0	0.0517686	0	0	0.42437	0.187695	0	0.0567132	0.0428997	0.404742	0.430055	0.154501	0.0184179	0.412421	0	0.0707896	0.452456	0	0.0544241	0.193379	0.0220389	0.123148	0.408831	0.0100803	0.0537869	0.0884836	0.190521	0.0724335	0	0	0	0	0.126124	0.233114	0	0.147229	0	0.368131	0.131413
CDKN1A	0	0.226192	0.184045	0.208442	0	0.086879	0.309897	0.267196	0.51401	0.18968	9.67753e-05	0.0516875	0	0.307135	0.21828	0.161421	0	0.544552	0.451888	0.215544	0	0	0.0859382	0.500444	0.100732	0.682254	0.276538	0.0805079	0	0.0552671	0.311277	0.427932	0.341599	0.169425	0.000497064	0.0687238	0.507348	0.263286	0.180888	0.39352	0.800342	0.0186865	0.461484	0.205862	0.0932211	0.313391	0.368434	0.304337	0.0440713
CDKN1B	0	0.163462	0.0364081	0.439196	0	0	0.350793	0.0517538	0	0.102102	0	0.35118	0.500181	0	0	0.122832	0	0.222088	0	0.335364	0.259892	0.217769	0	0.122297	0.203852	0.272705	0.564213	0.467033	0.383814	0.28291	0.40243	0	0.478206	0.214903	0.261993	0.273255	0	0.0616381	0.228655	0	0.208531	0.544596	0.113802	0.202711	0.0272789	0.11679	0.183038	0.402057	0.0982558
CDKN1C	0.0408348	0.399294	0.543199	0.373702	0	0.107692	0.282927	0.391168	0.478253	0.415021	0.519709	0.337441	0.528009	0.212595	0.594933	0	0	0.512603	0.324055	0.464937	0.198032	0.780475	0.393406	0.13033	0.330605	0.370237	0.666668	0	0.588743	0.442889	0.293853	0.274886	0.665653	0.224319	0.0772681	0.218942	0	0.423791	0.548273	0.417985	0.747405	0.653129	0.652127	0.666457	0.52153	0.419476	0.742858	0.361081	0.706096
CDKN2A	0	0.253702	0.691844	0.337665	0	0	0.854008	0.209713	0.470497	0.25953	0.332623	0.272698	0.294884	0.0197917	0.238245	0.0225793	0	0.543308	0.70072	0.448556	0.823647	0.41063	0.406064	0.306853	0	0.223708	0.653481	0.390946	0.382006	0.314745	0.31241	0.265808	0.373197	0.394036	0	0.06475	0.310607	0.514638	0.0853027	0.562161	0.498593	0.696645	0.361676	0.623544	0.440506	0.42441	0.768704	0.898671	0.220235
CDKN2B	0.0251339	0.542085	0.169092	0.324551	0	0.471551	0.521243	0.343399	0.657162	0.694601	0.580053	0.304736	0.819917	0	0.291813	0.266268	0	0.767419	0.694901	0.655421	0.664468	0.434798	0	0.499032	0	0.0587888	0.319841	0.109286	0.571961	0.341088	0.739618	0	0.559152	0.685653	0	0.115379	0	0.131358	0.351611	0.265005	0.204725	0.458989	0.109481	0.372309	0.203206	0.498122	0.537866	0.525157	0.517127
CDKN2C	0.128543	0.314034	0	0.294424	0	0.426558	0	0	0.0253664	0	0.137345	0.545215	0.0043513	0.187618	0.11475	0	0	0.0422402	0	0.00677428	0.45472	0	0.00878992	0.145559	0	0.0630533	0	0.0818236	0.354523	0.157745	0	0.102146	0.132425	0.181361	0	0.145921	0	0.451958	0.344394	0.120771	0.080692	0	0.12914	0	0	0.376933	0.229309	0	0.0509331
CDKN2D	0.286009	0.499674	0.870731	0.297822	0	0.287546	0.217975	0.172507	0.826179	0.597238	0.786931	0.429898	0.423525	0	0.439363	0	0	0.486074	0.23104	0.197321	0.533754	0.392729	0.061588	0.395039	0	0.374844	0.185413	0.194881	0.53883	0.498525	0.460801	0.00980347	0.52131	0.762665	0	0	0.527312	0.417341	0.406819	0.607468	0.490103	0.706781	0.351102	0.520947	0.777744	0.577995	0.548087	0.659493	0.575994
CDX1	0.0947699	0.643032	0.157205	0.285313	0	0.275599	0.327212	0.671101	0.277276	0.223111	0.401777	0.434964	0.526472	0.040252	0.573406	0.563071	0	0.407986	0.10102	0.691143	0.411731	0.286532	0.108342	0.0260804	0.231991	0.383698	0.513101	0.0191478	0.200413	0.27251	0.0813354	0	0.504604	0.230426	0	0	0.0294901	0.749802	0.164778	0.321407	0.573785	0.778052	0.552333	0.696538	0.234889	0.379422	0.564096	0.424073	0.692507
CDX2	0.0216483	0.644966	0.329841	0	0	0.299868	0.80954	0.432829	0.299443	0.909925	0.531668	0.131916	0.0420389	0.168224	0.398375	0.410538	0	0.627491	0.683149	0.513984	0.250632	0.570942	0.113778	0.0616509	0.0728209	0.753366	0.708289	0.00651297	0.311393	0.46784	0.513917	0	0.78969	0.793101	0	0.35114	0	0.337495	0.358956	0.631708	0.458827	0.55033	0.481499	0.641171	0.538365	0.362521	0.420484	0.338174	0.36962
CEACAM1	0	0.165922	0.456619	0	0	0.637213	0.369732	0.491384	0.57585	0.305718	0.643269	0.666444	0.507649	0.314742	0.647993	0	0	0.11277	0.933878	0.187591	0.607893	0.522837	0	0.519502	0	0.222543	0.583191	0.410554	0.330985	0	0.351997	0.0519505	0.389211	0.229476	0	0.271471	0.415953	0.481161	0.414931	0.556391	0.23098	0.165041	0.494878	0.57605	0.497351	0.490262	0.308766	0.586443	0.350279
CEACAM6	0	0.920767	0.45775	0.461652	0	0.371851	0.44784	0.293601	0.488058	0.440858	0.500445	0.298847	0.765413	0.0197708	0.578974	0.288723	0	0.447862	0.426022	0.408592	0.414706	0.310212	0	0.129191	0.462285	0.332007	0.44763	0.274716	0.406922	0.296597	0.548443	0.0656602	0.732503	0.57776	0.0170501	0	0	0.528965	0.330456	0.286129	0.0747608	0.400952	0.295614	0.57202	0.258918	0.367324	0.45166	0.146848	0.546393
CEACAM8	0.166073	0.452275	0.342622	0.170714	0	0.0729228	0.256585	0.564612	0.642773	0.0753816	0.159723	0.572393	0.653458	0	0.538334	0	0	0.591687	0.636794	0.557855	0.677348	0.455249	0.0767669	0.500824	0.59483	0.28068	0.0608602	0.0327043	0.508513	0.642379	0.196134	0.257692	0.302901	0.769384	0	0.104888	0.254365	0.499981	0.670041	0.398425	0.399982	0.185932	0.598921	0.596875	0.838838	0.467451	0.704722	0.532151	0.248588
CENPF	0.057004	0.187555	0.45904	0.155675	0	0.276682	0.316047	0.369043	0	0.201226	0.610619	0.0791376	0.48927	0.220621	0.38963	0.0512734	0	0.0315426	0	0.333289	0.389925	0.487368	0.0291611	0	0	0.210288	0.244697	0.21814	0.281484	0.140584	0.547303	0.251894	0.118379	0.709517	0	0	0	0	0.277438	0.491261	0.490851	0.311962	0.228612	0.318833	0.592395	0.348202	0.251951	0.49476	0.168076
CENPV	0	0.172681	0.568629	0.50424	0	0.0375825	0.326539	0.160613	0.569696	0.0311403	0.294871	0.1804	0.75941	0.265237	0.529539	0.171373	0	0.593172	0.45964	0.881113	0.5358	0.13942	0	0.295148	0.417985	0.0982994	0.408402	0.182343	0.747751	0.277161	0.477942	0	0.498268	0.658199	0	0.288494	0.264738	0.206421	0.661992	0.335309	0.372972	0.360772	0.71669	0.349609	0.10432	0.427307	0.480664	0.305205	0.550813
CFC1	0	0.693754	0.452011	0.319845	0	0.267981	0.377528	0.19125	0.0908785	0.519198	0.398351	0.311146	0.861814	0.111579	0.274438	0.206678	0	0.211852	0.811263	0.222798	0.773236	0.949799	0	0	0.216918	0.685006	0.287517	0.202224	0.676181	0.276593	0.338416	0.164811	0.302932	0.485172	0	0.187333	0.272973	0.211108	0.166815	0.654938	0.562926	0.405843	0.575048	0.709256	0.912957	0.327715	0.331133	0.337614	0.211639
CHGA	0	0.416789	0.278361	0.454339	0	0.301807	0.27725	0.641909	0.638815	0.699568	0.102023	0.378755	0.237543	0.293494	0.530953	0.344211	0	0.220085	0.393289	0.558642	0.54153	0.60206	0	0.465277	0.270729	0.220821	0.550802	0.265054	0.442075	0.33272	0.313508	0	0.82958	0.47608	0	0	0	0.52567	0.64354	0.366799	0.714796	0.251736	0.230944	0.386246	0.514	0.628303	0.373605	0.447755	0.131737
CHIT1	0	0.166383	0.539719	0.417547	0	0.294161	0.448146	0.445534	0.400282	0.447192	0.797955	0.803211	0.392025	0.248363	0.616995	0.129653	0	0.378966	0.185932	0.401298	0.0569017	0.76237	0	0.0520661	0	0.535522	0.239827	0.0756455	0.608881	0.560416	0.0973742	0.114732	0.569067	0.152546	0	0.0656724	0.517755	0.609386	0.55445	0.677859	0.439164	0.545724	0.70826	0.212478	0.430424	0.0405234	0.412814	0.278013	0.623614
CLCA1	0.0835968	0.753929	0.251032	0	0	0.48938	0.750564	0.470043	0.142842	0.298933	0.590259	0.522748	0.13109	0.42473	0.0694954	0.141706	0	0.162082	0.792868	0.316784	0.61218	0.237356	0.2293	0.217352	0.110092	0.36436	0.310513	0.364735	0.278338	0.523015	0.218166	0.204798	0.612923	0.190844	0	0.342924	0.224821	0.139196	0.358637	0.510986	0.447153	0.614182	0.413872	0.451908	0.397759	0.563805	0.424862	0.722403	0.23153
CLEC10A	0.200475	0.0338259	0.868867	0.0638195	0	0.354049	0.793927	0.732347	0.665904	0.199367	0.852286	0.120096	0.530053	0.26853	0.525948	0.0207899	0	0.437568	0.633205	0.414722	0.294321	0.657976	0.0592472	0.310271	0.382512	0.243006	0.463312	0.19397	0.61347	0.449191	0.518465	0.0540434	0.220079	0.284698	0	0.215258	0.214006	0.493987	0.809031	0.713005	0.718399	0.501465	0.0633307	0.272754	0.355315	0.51478	0.384424	0.325123	0.742682
CLEC12A	0.0914194	0.661804	0.804361	0.0354887	0	0.0418555	0.558431	0.451513	0.199693	0.556533	0.18519	0.572039	0.270317	0	0.353017	0.352062	0	0.553255	0.440108	0.24944	0.673604	0.292716	0	0.19063	0.20447	0.189994	0.774304	0.29261	0.0398631	0.742611	0.184148	0.583972	0.813049	0.326746	0	0.189346	0	0.298942	0.568586	0.510404	0.366684	0.0224895	0.385355	0.585206	0.374953	0.492919	0.817929	0.29672	0.50084
CMKLR1	0.166004	0.667897	0.485746	0.124611	0	0.374473	0.178185	0.736692	0.855909	0.43011	0.806831	0.0158539	0.507022	0.0740765	0.394231	0.195412	0	0.32752	0.364402	0.816427	0.40989	0.376656	0	0.0995604	0.116485	0.548917	0.669421	0.26806	0.383311	0	0.121495	0.458754	0.264473	0.502885	0	0.406036	0	0.65824	0.843997	0.477076	0.117726	0.423502	0.48158	0.832066	0.571546	0.146077	0.763839	0.417573	0.845356
CORO1A	0	0.291914	0.403451	0	0	0.341603	0.69952	0.214346	0.44713	0.182677	0.425134	0.499932	0.112824	0	0.450301	0.414978	0	0.328439	0.40323	0.292568	0.388443	0.0951093	0	0.301881	0.0849852	0.24904	0.609261	0.389046	0.682623	0.445561	0.51866	0.400643	0.346398	0.156046	0	0.101836	0	0.334098	0.806047	0.686034	0.551001	0.325193	0.297638	0.268581	0.355457	0	0.263965	0.577757	0.30656
COTL1	0	0.00368506	0.393874	0	0	0.0699137	0.197566	0.0795928	0.081002	0.216983	0.0618375	0.279885	0.277915	0	0.157336	0.243147	0	0.263996	0.173471	0.438695	0.0394782	0.510979	0.125376	0.485967	0.176437	0.056397	0.472909	0	0.565877	0.103284	0.173397	0.409791	0	0.151887	0.00719	0.308735	0.160851	0.324924	0.335887	0.170382	0.529321	0.101319	0.060975	0.137904	0	0.0681425	0.209382	0.0407047	0.443581
CPA3	0.148626	0.326146	0.893784	0.0845445	0	0.0242386	0.523604	0.442487	0.482632	0.46663	0.732414	0.450332	0.153042	0.207415	0.562027	0.266254	0	0.953346	0.0742071	0.0807304	0.519074	0.47691	0.185329	0.439853	0.120483	0.599342	0.600937	0.172362	0.226752	0.484673	0.312823	0.122116	0.661657	0.394539	0	0	0	0.845441	0.88003	0.548797	0.600556	0.45079	0.347863	0.915297	0.0360985	0.430762	0.319463	0.452243	0.359171
CSF1	0	0.0763815	0.44799	0.00669638	0	0.0873875	0.229068	0.134853	0.317027	0.184039	0.415782	0	0.177918	0	0.165877	0.119162	0.0883609	0	0.139619	0.169143	0.108014	0.361965	0.314568	0.221867	0.297629	0.43597	0.090436	0	0.432099	0.382014	0	0	0	0.249018	0	0	0.454503	0.436474	0.209028	0.316249	0.15512	0.117179	0.209096	0.242708	0.391468	0.0946226	0.108064	0.184019	0
CSF1R	0	0.173753	0.284089	0.348686	0.130552	0	0.0974373	0.251274	0.299982	0.773923	0.352177	0.521899	0.4056	0.0195801	0.749302	0.0100266	0	0.355438	0.254756	0.293067	0.222551	0.406455	0	0.45482	0	0.278179	0	0	0.721916	0.169273	0.659598	0.165924	0.147925	0.55295	0	0.136344	0.0828357	0.42666	0.559455	0.374498	0.535073	0.675557	0.145816	0.120312	0.414933	0.317927	0.0689114	0.345597	0.202624
CST7	0	0.226902	0.406625	0.163427	0	0.247212	0.293845	0.583044	0.50119	0.472088	0.356255	0.504718	0.356387	0	0.568654	0	0	0.374283	0.548564	0.580363	0.482057	0.808827	0	0.293531	0.690536	0.365054	0.732236	0.233515	0.555799	0.22852	0	0.381657	0.67564	0.279418	0.0502738	0.473037	0.257474	0.342538	0.376751	0.632965	0.418686	0.399456	0.454094	0.429434	0.553691	0.562144	0.486034	0.495405	0.723441
CTLA4	0	0.500844	0.729104	0.123195	0	0.344209	0.410213	0.409552	0.508181	0.765703	0.852271	0.543489	0.448671	0	0.544754	0.0187665	0	0.413081	0.771611	0.186776	0.516541	0.392632	0	0.22708	0	0.074273	0.227759	0.100697	0.545298	0.12849	0.251647	0.0108285	0.246882	0.499178	0	0.0240701	0.312728	0.561452	0.498528	0.316501	0.385943	0.375594	0.493339	0.773674	0.616415	0.689657	0.418639	0.387055	0.581978
CTNNB1	0	0	0	0	0	0	0	0	0	0	0	0	0	0	0	0.0334088	0.121156	0	0	0	0	0	0	0	0.253436	0.0916501	0.0110038	0	0	0	0	0.0131743	0	0.0738887	0.232908	0.0542241	0	0	0	0	0	0	0	0	0.176546	0	0.0912387	0.111986	0
CTSB	0.159398	0.266385	0	0	0	0.228419	0.523775	0.249106	0.00202202	0.280878	0.15052	0.44057	0.571965	0	0.386848	0.08105	0	0.362937	0.421629	0.227337	0.213912	0.236736	0.157515	0.518444	0	0.329392	0.39176	0.467471	0.440798	0.513945	0.0569935	0.353872	0.162261	0.398297	0	0	0	0.669715	0.38054	0.187234	0.392909	0.667086	0.691633	0.701124	0.436872	0.428803	0.132277	0	0.178848
CTSD	0.130369	0.318297	0.236377	0.0240366	0	0.2972	0.143276	0.175823	0.254929	0.412406	0	0.48057	0.178759	0.0644864	0.24559	0.376456	0	0.170632	0.397812	0.312239	0.096691	0.384281	0.546907	0.147857	0	0.225801	0.0995107	0	0.200886	0	0	0	0.16169	0.312995	0.164308	0	0.140768	0	0	0.551016	0.229536	0	0.348536	0.359769	0	0.163685	0.149796	0	0
CTSL	0.176473	0.391356	0.0911597	0.121111	0	0.483982	0.259714	0.219616	0.750359	0.513533	0.23453	0.317828	0.221675	0.148901	0.669364	0.249071	0	0.415287	0.729485	0.670085	0.440899	0.113543	0	0.593853	0.211211	0.173665	0.0810068	0	0.540808	0.336269	0.501218	0.316996	0.380318	0.424936	0.0409096	0.351035	0.0927067	0.599457	0.483727	0.577669	0.254941	0.669542	0.323425	0.661819	0.16011	0.413928	0.433839	0.553628	0.158107
CTSS	0	0.703437	0.69475	0.235137	0	0.325461	0.615983	0.379235	0.326443	0.519028	0.65029	0.19524	0.650251	0	0.394027	0.17425	0	0.40199	0.267148	0.2478	0.559558	0.331813	0.120211	0.277657	0	0.498825	0.450451	0.460278	0.119455	0.451005	0.271819	0.0911434	0.708721	0.307184	0	0	0	0.612105	0.434016	0.632638	0.36167	0.723031	0.389458	0.545087	0.147037	0.722046	0.572692	0.64053	0.165059
CTSW	0	0.254124	0.469409	0.333429	0	0.539292	0.761107	0.529168	0.3601	0.470519	0.176735	0.0373793	0.143157	0	0.200838	0.49602	0	0.491564	0.530237	0.502198	0.809967	0.614122	0	0.332507	0.0779678	0.686722	0.723818	0.242027	0.097333	0.58105	0.270502	0.0928984	0.153519	0.477122	0	0	0.321751	0.599007	0.688627	0.573933	0.677612	0.548428	0.222834	0.368845	0.564302	0.600777	0.513834	0.668515	0.483721
CX3CR1	0	0.428698	0.513145	0.568187	0	0.200365	0.145928	0.348646	0.0660652	0.367957	0.250488	0.425721	0	0.155259	0.279358	0.56803	0	0.103072	0.655336	0.360443	0.191124	0.358358	0	0.0897312	0.324934	0.350628	0	0	0	0.602812	0.0876365	0	0.410772	0.501433	0	0	0.251617	0.441789	0.0259247	0.367598	0.753098	0.136816	0.14264	0.341978	0.372126	0.499295	0.257698	0.435216	0.339051
CXCL1	0.322043	0.605797	0.410729	0.194117	0	0.21934	0.940629	0.466443	0.455758	0.318088	0.741869	0.821069	0.26358	0	0.62984	0.2971	0	0.339378	0.335783	0.398109	0.662639	0.427875	0	0.108824	0.331022	0.674079	0.673752	0.040131	0.434765	0.730267	0.3755	0	0.137649	0.380812	0	0.394437	0.247375	0.357131	0.374855	0.621219	0.262052	0.570178	0.700494	0.502769	0.552613	0.458919	0.511738	0.312157	0.472339
CXCL10	0	0.462529	0.691171	0.256945	0	0.0812528	0.488598	0.316443	0.322779	0.0299031	0.485143	0.197195	0.525578	0.1343	0.503047	0.0689677	0	0.737038	0.107179	0.153041	0.651143	0.164928	0	0.139639	0.312291	0.314928	0.680924	0.0270349	0.307779	0.595531	0.304032	0.387105	0.103664	0.50205	0.182851	0	0	0.352332	0.371275	0.173609	0.488029	0.635312	0.499742	0.50257	0.335621	0.543009	0.318329	0.474212	0.524456
CXCL11	0	0.588588	0.173407	0.530769	0	0	0.749257	0.693787	0.229273	0.596124	0.355387	0.338535	0.490908	0.0848449	0.339928	0.291526	0	0.260115	0.145949	0.52459	0.563734	0.262198	0	0.517806	0	0.29738	0.36469	0.0955083	0.295291	0.0627331	0.0826261	0.275869	0.557575	0.658328	0	0.136391	0.20499	0.472354	0.227271	0.4553	0.741047	0.415893	0.732173	0.417141	0.317429	0.907115	0.376213	0.423211	0.369935
CXCL12	0.102749	0.445372	0.686281	0.38507	0	0.544037	0.630317	0.060881	0.412673	0.476101	0.684816	0.115103	0.353464	0.222269	0.802151	0.114662	0	0.605284	0.513119	0.201898	0.366998	0.605531	0	0.209251	0.256734	0.360523	0.647664	0.501125	0.809837	0.470998	0.366675	0.15092	0.665311	0.594776	0.0109341	0	0.179072	0.377967	0.921761	0.76425	0.281054	0.34384	0.359404	0.297616	0.253171	0.450657	0.784453	0.414406	0.605906
CXCL13	0	0.558485	0.950319	0.493511	0	0.257179	0.645004	0.56845	0.136225	0.605277	0.0579228	0.305772	0.469087	0.19134	0.69851	0.358617	0	0.303321	0.200191	0.523747	0.55461	0.516701	0.0743696	0.580683	0.469225	0.543523	0.42765	0.161722	0.2771	0.415049	0.719097	0.334686	0.571273	0.256435	0	0	0.0135069	0.499468	0.5416	0.733346	0.73579	0.784202	0.613788	0.843788	0.725859	0.403211	0.391513	0.277901	0.362794
CXCL14	0.147971	0.380724	0.484824	0.442748	0	0.0675969	0.506625	0.646357	0.170996	0.317151	0.331043	0.815826	0.441728	0.118821	0.348191	0.145792	0	0.247598	0.297598	0.370256	0.512083	0.146035	0	0.48928	0.0536831	0	0.532895	0.236849	0.611396	0	0.322416	0	0.242843	0.081415	0	0	0.119186	0.321186	0.385155	0.268576	0.153213	0.200698	0.552058	0.682036	0.440249	0.118009	0.779889	0.143296	0.329529
CXCL16	0	0.758028	0.37355	0.452053	0	0.5419	0.374188	0.437374	0.424893	0.38639	0.196831	0.271769	0.233981	0.123479	0.798746	0.32622	0	0.756338	0.454683	0.423733	0.763867	0.135892	0	0.660383	0.292423	0.565614	0.609833	0.279459	0.436172	0.84295	0.0254916	0.44675	0.446045	0.417981	0.0108447	0	0	0.378331	0.60853	0.557692	0.48673	0.601526	0.614506	0.50357	0.58483	0.274669	0.562471	0.313138	0.483052
CXCL2	0	0.397177	0.448702	0.213583	0	0.230805	0.0949264	0.123681	0.281817	0.664446	0.40917	0.286231	0.802225	0.264393	0.360202	0.0322933	0	0.457685	0.454542	0.562641	0.27245	0.636138	0.0132888	0.37197	0.642729	0.22527	0.312805	0	0.485067	0.659435	0.296859	0.0221367	0.527913	0.498706	0.0260756	0	0	0.373255	0.571214	0.564501	0.466065	0.473523	0.369507	0.448356	0.462567	0.707528	0.158435	0.511492	0.319959
CXCL3	0	0.509716	0.260519	0.422162	0	0	0.605937	0.513506	0.2365	0.478628	0.781421	0.419123	0.627842	0.279632	0.406468	0.172446	0	0.366881	0.444208	0.58628	0.169302	0.288171	0	0.135916	0.178067	0.33234	0.389113	0.295633	0.284098	0.439115	0.139717	0.159213	0.499503	0.56732	0.140974	0.23982	0.401753	0.232639	0.157993	0.48516	0.163489	0.02767	0.331641	0.209674	0.758748	0.107777	0.415083	0.507524	0.571525
CXCL5	0.0202386	0.262031	0.659546	0	0	0.182442	0.495312	0.47167	0.164693	0.478927	0.356589	0.370738	0.494222	0	0.663063	0	0	0.642884	0.162754	0.542124	0.394048	0.318808	0	0.311385	0.19092	0.374195	0.493219	0.0975986	0.753507	0.185657	0.0535081	0	0.474278	0.345308	0.162434	0.300758	0.0283585	0.584924	0.539776	0.137313	0.575645	0.411604	0.700148	0.414242	0.525043	0.521478	0.400211	0.435218	0.435566
CXCL6	0	0.0318747	0.274499	0.242592	0	0	0.403556	0.52039	0.593164	0.752583	0.256257	0.454273	0.451187	0.296051	0.339928	0.197978	0	0.485956	0.0527188	0.655459	0.779422	0.425078	0.295278	0.33204	0.435394	0.678397	0.777908	0.168779	0.0893757	0.858898	0.559415	0.297639	0.237769	0.708672	0	0.0265579	0.0874439	0.610901	0.261097	0.254313	0.706219	0.405732	0.674204	0.599831	0.240715	0.320292	0.433996	0.570025	0.699442
CXCL9	0.071138	0.304701	0.21982	0.165486	0	0.426682	0.77028	0.406945	0.601105	0.18116	0.54428	0.284959	0.959451	0.21443	0.25558	0.586065	0	0.563714	0.706048	0.48412	0.803153	0.797682	0	0.129233	0.198862	0.680377	0.729338	0.130825	0.149943	0.505961	0.372038	0.421634	0.327624	0.411295	0	0.0906713	0.501501	0.536547	0.845961	0.385634	0.392423	0.518013	0.791122	0.334685	0.676281	0.256907	0.176714	0.264547	0.478302
CXCR1	0	0.318503	0.421492	0.20219	0	0.212557	0.170643	0.450686	0.219019	0.739027	0.440138	0.555937	0.509346	0	0.586513	0	0	0.662384	0.169191	0.608024	0.810465	0.670367	0.200857	0.1365	0.11588	0.251475	0.736951	0	0.613375	0.51417	0.066885	0.139088	0.852519	0.17694	0	0	0.135272	0.214547	0.37826	0.432412	0.528587	0.0908958	0.723085	0.562352	0.509262	0.432928	0.64086	0.507877	0.55361
CXCR2	0.109458	0.418096	0.166627	0.285576	0	0.639586	0.35462	0.0911177	0.594287	0.780354	0.844556	0.591646	0.613557	0	0.2286	0.585786	0	0.514589	0.453497	0.537968	0.773907	0.80211	0	0.218671	0.0390432	0.813346	0.565633	0.309896	0.380533	0.443437	0.0189973	0.165575	0.479429	0.585558	0	0.22207	0.060268	0.671437	0.0755785	0.308361	0.395331	0.445988	0.404767	0.398398	0.520769	0.421498	0.433133	0.599026	0.258268
CXCR3	0	0.858297	0.38619	0	0	0.311742	0.274246	0.239393	0.420313	0.674196	0.281082	0.754286	0.438908	0.0406134	0.201701	0.0110712	0	0.820937	0.438139	0.596262	0.827661	0.571862	0	0.120811	0.117969	0.641752	0.310166	0.104544	0.529533	0.525633	0.60103	0.215438	0.758878	0.740648	0	0.351499	0	0.3479	0.202915	0.478977	0.52067	0.205449	0.330787	0.638067	0.166738	0.180857	0.452414	0.698863	0.40036
CXCR4	0.129546	0.57475	0.3251	0.360948	0	0.575704	0.731085	0.475196	0.349913	0.838823	0.559786	0.360218	0.106445	0	0.687801	0.0108991	0	0.370685	0.108089	0.8669	0.499582	0.538798	0.150904	0.246684	0.0943467	0.536428	0.584374	0.0643122	0.328791	0.25411	0	0.0106986	0.445115	0.698431	0	0.19162	0.22578	0.439597	0.240451	0.143256	0.773301	0.413272	0.512212	0.831588	0.614528	0.462736	0.289729	0.792567	0.737942
CXCR5	0	0.152649	0.720063	0.319366	0	0.328376	0.198141	0.310296	0.66875	0.390088	0.539681	0.607988	0.508014	0	0.650205	0.54171	0	0.530182	0.728371	0.801075	0.315577	0.121176	0.0973994	0.266966	0.113021	0.202554	0.708412	0.141326	0.429236	0.201898	0.311737	0.298896	0.877252	0.0579351	0.0795699	0.114851	0.378507	0.492138	0.836093	0.439686	0.371658	0.75497	0.0660476	0.896767	0.150703	0.744469	0.542688	0.714884	0.640396
CXCR6	0.138737	0.0945626	0.424981	0.314636	0	0.171327	0.406894	0.457638	0.468349	0.64429	0.0890193	0.385721	0.223435	0	0.533948	0.54639	0	0.507363	0.643742	0.473311	0.301045	0.893447	0	0.51835	0.340263	0.477839	0.675331	0.101362	0.691999	0.664443	0.244728	0.155925	0.441204	0.255357	0	0.336011	0	0.473241	0.362879	0.859486	0.497256	0.318658	0.173608	0.701181	0.554469	0.591806	0.442545	0.531873	0.426057
CYP3A4	0	0.352394	0.568004	0.611951	0	0.450275	0.226717	0.400655	0.900555	0.435002	0.714166	0.321014	0.583869	0	0.177497	0	0	0.426565	0.445459	0.544378	0.41346	0.664355	0	0.116016	0.335267	0.665698	0.321945	0.0806584	0.216864	0.388318	0.295289	0.272319	0.292815	0.631462	0	0	0	0.59507	0.886668	0.669068	0.12815	0.295888	0.540379	0.733912	0.37479	0.55478	0.596865	0.400796	0.778944
CYP4B1	0	0.47035	0.884584	0.23722	0	0.025631	0.425087	0.512245	0.246756	0.441765	0.4776	0.277375	0.537824	0	0.606188	0.178997	0	0.53122	0.339206	0.435328	0.445063	0.349763	0	0	0	0.645649	0.45854	0.141235	0.283526	0.449874	0.331037	0.11932	0.726072	0.563534	0	0	0	0.160239	0.688843	0.641355	0.309515	0.572916	0.368061	0.655966	0.476504	0.343142	0.463663	0.670664	0.492946
DCN	0.0239924	0.519352	0.357488	0.378902	0	0.280309	0.347786	0.476893	0.139078	0.659374	0.620166	0.622514	0.721764	0	0.438575	0.107257	0	0.438519	0.351047	0.653194	0.556655	0.554859	0	0.438612	0.0294346	0.6865	0.568196	0.0581311	0.351151	0	0.585377	0.13271	0.58728	0.288317	0.0639159	0.292351	0	0.3444	0.78585	0.408552	0.340515	0.127589	0.323446	0.196372	0.321709	0.792731	0.58882	0.413965	0.582865
DERL3	0	0.662399	0.468037	0	0	0.333113	0.297485	0.272658	0.326252	0.124628	0.482891	0.74157	0.732457	0.203305	0.180302	0.17566	0	0.207289	0.444205	0.550583	0.747682	0.422219	0.0766837	0.182578	0.0480508	0.28665	0.267559	0.210348	0.381192	0.309308	0.119134	0.224843	0.493988	0.669667	0.171561	0	0.159617	0.506138	0.546315	0.487558	0.612711	0.494181	0.388078	0.704206	0.887976	0.522988	0.447112	0.263698	0.565248
DES	0	0.929397	0.785906	0.335452	0	0.126955	0.440471	0.43702	0.31054	0.58589	0.464654	0.295525	0.145455	0.0273057	0.492945	0.148155	0	0.754063	0.221962	0.882665	0.206505	0.373294	0.00936913	0.511956	0.34345	0.145979	0.368903	0.146034	0.148736	0.23689	0.13961	0.294423	0.603124	0.0942972	0	0	0.142749	0.554304	0.405928	0.226478	0.3527	0.614833	0.0171864	0.627632	0.427748	0.569367	0.22997	0.794475	0.583537
DGKA	0.121629	0.328458	0.305216	0.299283	0	0.0562431	0.0475753	0.593882	0.0901028	0.295499	0.82005	0.297775	0.738689	0.159126	0.362956	0.000368573	0	0.448541	0.405736	0.330613	0.396628	0.326417	0.387451	0.487703	0.356435	0.267483	0.00458486	0.365938	0.25733	0.304008	0.168846	0.0115509	0.720052	0.297413	0	0	0.491042	0.0555962	0.293531	0.486332	0.447583	0.37394	0.604748	0.263715	0.25143	0.291349	0.49968	0.379883	0.293508
DIRAS3	0.196927	0.23861	0.292269	0.450484	0	0	0.280313	0.025567	0.0384277	0.416739	0.269918	0.447445	0.396129	0.0326344	0.603076	0.211203	0	0.642729	0.222323	0.473337	0.78948	0.447391	0.172841	0.0430986	0.221891	0.405467	0.372052	0.480298	0.441887	0.634969	0	0.15261	0.229778	0.325083	0.0254622	0.0856278	0.186729	0.823077	0.555863	0.506037	0.40323	0.258987	0.448652	0.0516205	0.352618	0.750818	0	0.736407	0.421221
DMBT1	0.342716	0.443785	0.528545	0	0	0.0873176	0.506872	0.285064	0.412534	0.623171	0.0516108	0.333984	0.708272	0	0.767366	0.561022	0	0.508675	0.572925	0.229866	0.579093	0.300831	0.331449	0.473027	0.297095	0.773871	0.489839	0.00454783	0.563855	0.182344	0.668996	0.135126	0.307835	0.295049	0	0	0.260868	0.267077	0.939997	0.61452	0.820073	0.489812	0.678993	0.183593	0.746631	0.551114	0.587912	0.192691	0.480733
DNASE1L3	0	0.688795	0.874354	0.428473	0	0.113749	0.447554	0.181337	0.118459	0.538464	0.505625	0.461259	0.388734	0	0.679083	0.53527	0	0.520909	0.508483	0.517302	0.762662	0.174318	0.32044	0.243773	0.228916	0.4674	0.88087	0	0.724775	0.708359	0	0	0.705501	0	0	0	0.221229	0.668423	0.384755	0.350607	0.560187	0.74994	0.306295	0.343073	0.372973	0.388991	0.255286	0.305021	0.54426
DPEP1	0.101961	0.348752	0.759405	0.146567	0	0.424734	0.359242	0.37245	0.303407	0.60193	0.755702	0.483058	0.456021	0.410877	0.519839	0.0221392	0	0.70689	0.170655	0.690275	0.544252	0.240268	0	0.371865	0.555827	0.416992	0.839964	0	0.470086	0.475536	0.0235913	0.286643	0.244622	0.442713	0	0	0	0.679667	0.135387	0.815668	0.330971	0.77609	0.672968	0.591502	0.450905	0.326819	0.546246	0.289463	0.068827
DPT	0.105833	0.916998	0.315614	0.113782	0	0.332135	0.280374	0.275178	0.536242	0.564018	0.204681	0.17378	0.637645	0	0.686532	0.0691421	0	0.251528	0.422359	0.794189	0.522081	0.684726	0.0442429	0.556328	0.591608	0.0994729	0.619101	0	0.390048	0.541606	0.192114	0.012423	0.498249	0.922744	0.0521166	0.165635	0.0770019	0.562751	0.745388	0.712081	0.0378117	0.395512	0.112944	0.508036	0.671818	0.338811	0.603635	0.55744	0.499258
DST	0.0321414	0	0.0649157	0.0808151	0	0	0.142314	0	0.253078	0.0848248	0	0.158226	0.166661	0	0.10836	0	0	0.0633245	0.2036	0	0.0946712	0	0.336953	0	0.106121	0	0	0.369521	0	0.0364763	0.027009	0.243639	0.021221	0.326828	0.0644497	0	0	0	0	0	0.0123283	0.00341865	0	0	0	0.13229	0	0.0454652	0.0783428
DUSP2	0.132497	0.676733	0.268405	0.186694	0	0.0198227	0.54204	0.452542	0.330908	0.0534753	0.546566	0.745206	0.309238	0.111617	0.634012	0.199995	0	0.367958	0.343063	0.900305	0.58843	0.660183	0	0.420083	0.169374	0.772765	0.222667	0.336213	0.54025	0.551975	0.0986298	0.308113	0.413359	0.39311	0	0.0567542	0	0.476962	0.0191978	0.316228	0.458747	0.779191	0.269549	0.582602	0.252626	0.58043	0.724656	0.554739	0.681149
EDN1	0	0.582274	0.371291	0	0	0.653316	0.392282	0.40858	0.12452	0.509127	0.630838	0.523396	0.221971	0	0.481294	0.543441	0	0.445066	0.657282	0.72139	0.654285	0.456567	0.223617	0.438612	0.0848107	0.095534	0.724204	0.435339	0.58823	0.693505	0.147874	0.0407047	0.359368	0.356996	0	0	0.330239	0.49861	0.595018	0.72562	0.448383	0.692293	0.903831	0.596317	0.6531	0.513886	0.625156	0.426457	0.706581
EDNRB	0	0	0	0	0	0.0245317	0	0	0	0	0.0670502	0	0.00461263	0	0	0.2237	0	0	0	0	0	0	0	0	0	0	0	0	0	0	0	0	0	0	0	0	0.16432	0	0	0	0	0.182815	0	0	0	0	0	0	0
EGF	0	0.143543	0.509139	0	0	0	0.473476	0.836121	0.606412	0.197872	0.453102	0.568899	0.794887	0	0.324826	0.10852	0	0	0.449192	0.262251	0.200382	0.421131	0	0.350998	0.490337	0.136369	0.410531	0.245461	0.549713	0.743937	0.318922	0.203988	0.93667	0.727416	0	0	0.101378	0.722182	0.383391	0.672991	0.561794	0.429371	0.338395	0.724261	0.189531	0.70292	0.473379	0.453322	0.0491237
EGFR	0	0	0	0.00203157	0	0	0	0	0	0.0094967	0	0	0	0	0	0	0	0	0	0	0	0	0	0	0	0	0	0	0	0	0.0695372	0	0	0	0	0	0	0	0	0	0	0	0	0	0	0	0	0	0
EGR3	0	0.188842	0.347189	0.561302	0	0.189225	0.555582	0.589547	0.73186	0.656987	0.561203	0.520396	0.550437	0	0.713033	0.557924	0	0.17303	0.461254	0.741024	0.65787	0.389548	0.171646	0.157534	0.212218	0.161293	0.291868	0.201196	0	0.473529	0.33034	0.15896	0.454399	0.116091	0	0	0	0.563206	0.454193	0.221579	0.184024	0.482083	0.74408	0.518667	0.414704	0.629396	0.868871	0.207895	0.679749
ENTPD1	0	0.371223	0.819057	0.307004	0	0.233254	0.189074	0.732197	0.152333	0.400606	0.728956	0.335663	0.503376	0.0431836	0.642364	0	0.0286916	0.300616	0.468997	0.314038	0.219917	0.336716	0	0.437066	0.0450579	0.0488469	0.192951	0.0526847	0.581081	0.584924	0.0232173	0.24571	0.481192	0.181886	0.0287629	0.137729	0.283991	0.401306	0.61106	0.522202	0.427538	0.239654	0.293841	0.337366	0.174207	0.572963	0.311434	0.665896	0.682979
EOMES	0	0.45971	0.491977	0	0	0	0.463316	0.469635	0.931364	0.304856	0.497329	0.194155	0.616038	0.0771892	0.81763	0.535496	0	0.631742	0.50855	0.261878	0.190184	0.602459	0	0.0488633	0.496249	0.52286	0.635068	0.00572901	0.742126	0.537114	0.359721	0.135404	0.615408	0.646721	0	0	0.450567	0.304392	0.265808	0.515732	0.392289	0.840968	0.680135	0.644543	0.858283	0.447103	0.705461	0.694664	0.506746
EPCAM	0.216003	0.245882	0.155774	0	0	0.0355939	0.575275	0.472989	0.73555	0.342283	0.193769	0.163779	0.35037	0.0197794	0.503384	0.328596	0	0.206527	0.55832	0.224224	0.166989	0.535442	0	0.396923	0.348234	0.300023	0.804579	0.00168154	0.611261	0.616847	0.10205	0	0.2912	0.804208	0	0.060792	0.334853	0.213379	0.867595	0.343474	0.423674	0.5938	0.407849	0.570449	0.314586	0.367088	0.371038	0.697955	0.406682
EPO	0	0.936628	0.43421	0.0979555	0	0.284385	0.56552	0.526481	0.271151	0.466877	0.870067	0.745177	0.310034	0.0336592	0.437434	0.161229	0	0.523887	0.625666	0.514788	0.530918	0.771438	0.357423	0.115508	0.271988	0.338733	0.657908	0	0.557715	0.533205	0.563804	0.14826	0.605347	0.297637	0	0	0.2319	0.708018	0.831366	0.359063	0.614785	0.667175	0.24522	0.408982	0.694717	0.466175	0.594273	0.516003	0.578545
EPOR	0	0.447524	0.210653	0	0	0.311773	0.155838	0.284484	0.562352	0.517508	0.737429	0.245476	0.595796	0	0.130906	0.188222	0	0.528956	0.583764	0.289384	0.791015	0.331698	0.398135	0.296044	0.436905	0.103721	0.507447	0	0.349851	0.562029	0.247334	0.405231	0.91659	0.759226	0	0.296756	0.0990712	0.466892	0.498748	0.463488	0.733999	0.393917	0.644062	0.19632	0.213262	0.640995	0.560535	0.374991	0.345677
ERBB2	0.0185223	0.157399	0.201134	0	0	0.141858	0.0290498	0.222496	0.340899	0.21988	0.378096	0	0	0.219977	0.14989	0	0	0.232271	0.184254	0.234928	0.266713	0	0.415808	0.147068	0.369295	0.185341	0.253875	0	0	0	0.0323981	0	0.106323	0	0.123039	0	0.172448	0.18066	0.00209706	0.433751	0.165141	0	0.285614	0	0.254045	0	0.16846	0.0204582	0.343959
ERBB3	0.0666141	0.299036	0.405987	0.252292	0	0.540729	0.79194	0.22882	0.717799	0.631458	0.305629	0.481792	0.138408	0.0455313	0.35901	0.210741	0	0.421162	0.0796218	0.466438	0.40019	0.87168	0	0.539406	0.231238	0.519263	0.268254	0.316139	0.304451	0.236875	0.326822	0.0308689	0.0982802	0.381661	0	0	0	0.654098	0.456786	0.701978	0.420291	0.678024	0.870457	0.33745	0.685843	0.29529	0.133944	0.36332	0.224874
ERBB4	0	0	0.345197	0.0557099	0	0.466022	0.150981	0.263831	0.230343	0.345776	0.15894	0.395607	0.170379	0.053227	0	0.474009	0	0.165364	0.205619	0.424615	0.566057	0	0.127594	0.554371	0.0220047	0	0.0867283	0.0300113	0.116294	0.35547	0	0.174527	0.267198	0.55008	0.124553	0	0.29953	0.236353	0	0.396862	0.031993	0	0.312631	0.493221	0.161185	0.300066	0.549849	0.291679	0.288984
ESR1	0.354405	0.26688	0.39881	0.504071	0	0.0240507	0.778474	0.277912	0.432002	0.794716	0.683632	0.383833	0.254268	0.36149	0.823533	0.115083	0	0.88288	0.302007	0.736023	0.788026	0.798259	0.0273136	0.467523	0.214747	0.694768	0.577745	0	0.468193	0.136988	0.500624	0.0973314	0.565203	0.673462	0	0.0684034	0	0.510352	0.615385	0.380876	0.798228	0.592018	0.205067	0.361704	0.410113	0.839039	0.372757	0.660042	0.114002
FABP3	0	0.423143	0.348413	0.440194	0	0.532381	0.39025	0.178371	0.429229	0.545323	0.820669	0.527707	0.344714	0	0.680934	0.437015	0	0.803474	0.718298	0.0811319	0.422131	0.400149	0.191241	0.0579992	0.442365	0.594652	0.443	0.223333	0.735913	0.475584	0.140535	0.478278	0.633371	0.35428	0	0.468797	0.0198857	0.353511	0.544642	0.50827	0.179709	0.124843	0.561661	0.255759	0.482992	0.565238	0.513203	0.172036	0.933893
FADD	0.197828	0.393553	0.441549	0.281299	0	0.0202134	0.410606	0.286064	0.357897	0.394848	0.527822	0.62132	0.0459843	0	0.116297	0.196508	0	0.107789	0.299245	0.638239	0.0667187	0.310013	0	0.00218337	0.295013	0	0.578315	0.0769702	0.387963	0.231881	0.491525	0	0.295691	0.326374	0.143574	0	0	0	0.400205	0.319547	0.231943	0.0797573	0.253939	0	0.515586	0.294262	0.57741	0.478363	0.684413
FAS	0.181289	0.177443	0.572484	0.136738	0	0.224296	0.522328	0.318127	0.66197	0.360187	0.58413	0.425505	0.464825	0.232814	0.622338	0.241455	0	0.517914	0.407718	0.837838	0.630479	0.385256	0	0.705933	0.479545	0.866694	0.377769	0	0.357077	0.347952	0.553958	0	0.0262255	0.105095	0.0419877	0	0.0639066	0.584008	0.658462	0.575741	0.563417	0.111345	0.174386	0.46769	0.335936	0.46637	0.749435	0.0502792	0.266671
FASLG	0.240877	0.763581	0.430453	0.254126	0	0	0.373527	0.424844	0.17835	0.0769104	0.22174	0.45768	0.344272	0.24918	0.890628	0.0982735	0	0.303998	0.254576	0.373411	0.640414	0.804575	0.00397863	0.526821	0.483058	0.768372	0.57855	0	0.720743	0.490255	0.602604	0.367272	0.503383	0.238604	0	0	0	0.660294	0.483205	0.473634	0.278946	0.623416	0.507614	0.401484	0.661582	0.278577	0.437105	0.314794	0.253903
FBLN1	0	0.763159	0.792459	0.146736	0	0	0.456823	0.353179	0.788929	0.562443	0.109296	0.232261	0.200803	0	0.790924	0.187531	0	0.404691	0.518907	0.215849	0.74798	0.193575	0	0.328549	0.324581	0.936863	0.473821	0.275593	0.826353	0.647397	0.125132	0	0.213496	0.434744	0	0.181037	0.13558	0.240585	0.357089	0.636607	0.309026	0.533694	0.909307	0.742963	0.382175	0.359069	0.754992	0.725798	0.413759
FBN1	0	0.444415	0.188307	0.122237	0	0	0.318062	0.353451	0.577998	0.384328	0.41905	0.336924	0.543104	0	0.379579	0.235162	0	0.592927	0.365346	0.30407	0.154134	0.562089	0.0576794	0.532767	0	0.0996654	0.5265	0.343835	0.302268	0.764865	0.0403323	0	0.343662	0.528602	0.111873	0.0561843	0	0.340582	0.276125	0.452393	0.264493	0.184919	0.208892	0.55561	0.485286	0.539534	0.193728	0.786289	0.106132
FCER1A	0	0.689512	0.634566	0.268585	0	0.303506	0.335959	0.605858	0.32017	0.759606	0.428187	0.436499	0.708166	0.17516	0.618676	0.0903155	0	0.326816	0.43454	0.356702	0.141331	0.610845	0.0693264	0.463681	0.305148	0.381302	0.288191	0	0.583426	0.36768	0.257921	0	0.268609	0.781584	0	0	0	0.449026	0.348072	0.304834	0.657609	0.296446	0.481811	0.552472	0.398306	0.718293	0.739277	0.497282	0.829288
FCER2	0	0.779932	0.156608	0	0	0	0.348422	0.706311	0.505274	0.298563	0.267613	0.303647	0.238658	0	0.452526	0.117686	0.0526097	0.441268	0.0236276	0.402199	0.453136	0.491985	0	0.219103	0.223469	0.56757	0.871174	0.116326	0.229798	0.838498	0	0.192938	0.528889	0.480936	0	0.299195	0.131518	0.278001	0.682243	0.217436	0.629792	0.463313	0.493834	0.571362	0.728453	0.225856	0.477195	0.0121789	0.682813
FCGR1A	0.119919	0.197772	0.555915	0	0	0.242353	0.179892	0.13786	0.232753	0.717481	0.405289	0.488794	0.571687	0.261492	0.527443	0.493652	0	0.322468	0.486032	0.744209	0.308315	0.584349	0	0.298491	0	0.335626	0.410483	0.0641473	0.527655	0.045319	0.375068	0	0.621397	0.774587	0	0	0.220897	0.591119	0.347508	0.35397	0.353659	0.530174	0.707737	0.460654	0.576232	0.226506	0.794819	0.735446	0.317628
FCGR2A	0.0618751	0.829699	0.688775	0.053886	0	0.237495	0.382852	0.370623	0.297716	0.0137108	0.716695	0.291353	0.182561	0.225376	0.356904	0.401311	0	0.192634	0.583898	0.630239	0.171158	0.448905	0	0.190755	0.0981778	0.183474	0.651641	0.0798248	0.485821	0.577743	0.335657	0	0.251975	0.399245	0.0815389	0.419965	0.152645	0.458844	0.285804	0.478238	0.228279	0.40678	0.176972	0.605726	0.528488	0.595776	0.145381	0.290187	0.094054
FCGR2B	0	0.620413	0.744768	0	0	0.222754	0.209056	0.504918	0.499394	0.253321	0.236468	0.345387	0.370538	0.0068135	0.562117	0.325479	0	0.45722	0.364592	0.860723	0.646867	0.441818	0	0.65307	0.270913	0.398853	0.301406	0.32487	0.508732	0.850233	0	0.56625	0.571696	0.583924	0	0	0.400884	0.450403	0.422327	0.700227	0.558747	0.564658	0.343825	0.447461	0.64985	0.658931	0.0775984	0.242934	0.697709
FCGR3A	0	0.707501	0.405731	0.27832	0	0	0.254299	0.62041	0.543064	0.0900258	0.138353	0.51221	0.562116	0.243812	0.0697298	0.469038	0	0.433563	0.29576	0.696656	0.273729	0.225501	0	0.132964	0.263286	0.528895	0.360484	0.000208923	0.669879	0.484855	0.251048	0.608193	0.352239	0.431935	0	0	0	0.471323	0.515014	0.663095	0.69366	0.536605	0.303711	0.418247	0.380354	0.21319	0.546056	0.622724	0.226727
FCMR	0	0.35697	0.667867	0.130157	0	0.068135	0.442781	0.620605	0.512281	0.441407	0.246721	0.118913	0.445054	0	0.497149	0	0	0.255047	0.460546	0.50248	0.523794	0.819481	0	0.640768	0.214153	0.595061	0.344956	0.254507	0.500445	0.0371842	0.351998	0.619541	0.46994	0.503655	0	0.0264619	0.290242	0.5883	0.202839	0.759294	0.365031	0.419313	0.862953	0.639001	0.213242	0.541005	0.598208	0.199238	0.75598
FCN1	0	0.478852	0.0349398	0.444952	0	0.267697	0.276567	0.234108	0.107755	0.794904	0.65048	0.4428	0.35587	0.0412436	0.233432	0.298956	0	0.0810462	0.696871	0.360513	0.422063	0.262583	0	0.418544	0.306847	0.173377	0.51189	0.115975	0.661031	0.742923	0.108892	0.147079	0.18793	0.729266	0.199194	0.440902	0.132579	0.417507	0.514663	0.535063	0.89319	0.279992	0.603581	0.654847	0.0472724	0.746814	0.708313	0.400651	0.591161
FCRL3	0	0.584052	0.695223	0.445864	0	0.270838	0.807483	0.72879	0.380761	0.422786	0.492982	0.608802	0.704752	0	0.113873	0.290869	0	0.831844	0.760584	0.699997	0.381141	0.238633	0	0	0	0.465138	0.276106	0.114053	0.817477	0.564987	0.547756	0.499967	0.69274	0.463282	0	0.27589	0.197521	0.411546	0.373803	0.576976	0.603874	0.107072	0.774334	0.275414	0.652518	0.672233	0.42411	0.933597	0.281124
FEZ1	0.084622	0	0	0	0.00104339	0	0	0	0	0	0	0	0	0	0.0117369	0	0	0	0	0	0	0	0.0286822	0	0	0	0	0	0	0	0	0	0.134669	0	0	0	0.0753715	0	0	0	0	0.134063	0	0	0	0	0	0.0653581	0
FGF2	0.15382	0.204684	0.205085	0.082602	0	0.0587119	0.0937053	0.306983	0.249281	0.615371	0.336228	0.258965	0.380248	0	0.0595715	0.260991	0	0.470409	0.565455	0.30214	0.127579	0.0869672	0	0.456167	0.149297	0.339398	0	0.465282	0.162416	0.0043039	0.330426	0.0617238	0.0362263	0.491496	0	0.170567	0	0.428766	0.102711	0.297537	0.313683	0.513797	0.601608	0.00896869	0.385057	0.184742	0.656542	0.480553	0.150809
FGFBP2	0	0.380368	0.62484	0.378776	0	0.561189	0.439233	0.692766	0.590161	0.770582	0.449221	0.258248	0.570043	0.219328	0.624094	0.0973765	0	0.51352	0.325599	0.607912	0.816554	0.666964	0	0.416422	0.106424	0.454077	0.154073	0.233112	0.439468	0.591179	0.205798	0.33929	0.670118	0.339095	0.05296	0	0.155324	0.322905	0.298256	0.318047	0.502866	0.264163	0.25771	0.91656	0.603416	0.595316	0.427523	0.478804	0.16418
FGL2	0	0.539469	0.716924	0.0952152	0	0.297016	0.391537	0.421975	0.165457	0.340972	0.393435	0.210939	0.551714	0	0.353092	0.12108	0	0.686653	0.363301	0.419425	0.326938	0.615227	0	0	0	0.227309	0.200045	0.202188	0.449997	0.109284	0.245843	0	0.323135	0.147866	0	0	0.316414	0.235701	0.562651	0.600091	0.360168	0.342139	0.321235	0.581682	0.801724	0.657268	0.422558	0.796872	0.508867
FGR	0	0.443688	0.444252	0.457986	0	0	0.132634	0.633788	0.387263	0.358789	0.574732	0.592454	0.45635	0.217127	0.5362	0	0	0.515898	0.892244	0.503579	0.168756	0.580202	0.112358	0.486738	0.189647	0.37181	0.663009	0.226972	0.408869	0.536772	0.669344	0.40641	0.579513	0.520631	0	0.182134	0.11361	0.403882	0.398912	0.721738	0.339627	0.355094	0.766464	0.429093	0.473088	0.748651	0.153667	0.28768	0.853448
FHIT	0	0.753737	0	0.525478	0	0.23622	0.094521	0.214692	0.667284	0.718499	0.408545	0.767516	0.0667025	0	0.707731	0.270591	0	0.518082	0.242264	0.216294	0.151177	0.440148	0.319314	0.272788	0	0.257452	0.563379	0	0.219465	0.78504	0.60978	0	0.195094	0.135828	0	0	0.303662	0.125663	0.59253	0.27499	0.68337	0.511883	0.427715	0.504338	0.578526	0.392308	0.396849	0.715784	0.507885
FHL2	0	0.372345	0.524121	0.239184	0	0.412502	0.343946	0.70236	0.285124	0.634422	0.330819	0.466704	0.129599	0.169508	0.355054	0.379417	0	0.219876	0.571277	0.567667	0.480891	0.895226	0.440049	0.181217	0.00591742	0.643291	0.283677	0.146903	0.235454	0.261122	0.304104	0.283337	0.524185	0.111115	0	0.113672	0.286371	0.0887413	0.839291	0.377384	0.436224	0.528353	0.226266	0.297357	0.537694	0.39883	0.414614	0.296704	0.183531
FKBP11	0	0.624072	0.47289	0.111854	0	0.252948	0.557818	0.734451	0.607118	0.426965	0.146781	0.483573	0.530294	0.121416	0.451237	0.316891	0	0.405938	0.495685	0.663344	0.798664	0.395824	0	0.399033	0.130526	0.534679	0.131778	0	0.414063	0.435924	0.689557	0.277028	0.523163	0.325431	0	0.130071	0.263189	0.238374	0	0.375916	0.199483	0	0.503908	0.547468	0.224147	0.297417	0.765968	0.226597	0.397379
FLT1	0.0707804	0.810751	0.486476	0.209014	0	0.228689	0.850486	0.491268	0.066869	0.562995	0.527853	0.499991	0.337876	0.053865	0.106634	0.254985	0	0.696727	0.452045	0.284706	0.349627	0.278625	0	0.355825	0	0.582839	0.436558	0.22823	0.633708	0.653465	0.354563	0	0.203609	0.383871	0.10924	0	0.237485	0.131428	0.761354	0.361165	0.623523	0.755075	0.341007	0.733577	0.438415	0.295865	0.627191	0.433048	0.0564838
FLT3LG	0	0.3383	0.443134	0.0560208	0	0.0570342	0.447511	0.844144	0.377247	0.399235	0.511327	0	0.369464	0	0.755102	0	0	0.46375	0.693294	0.715631	0.770695	0.109757	0.17243	0.17429	0.354545	0.65851	0.58249	0.112542	0.771336	0.103242	0	0.217614	0.545088	0.540727	0	0	0.146348	0.564376	0.631184	0.168625	0.429629	0.0120941	0.0342419	0.193973	0.84207	0.403305	0.0953078	0.0660438	0.0620309
FN1	0.032042	0.660609	0	0.164239	0	0.231441	0.37983	0.274474	0.628487	0.098134	0.559235	0.325331	0.177676	0	0	0.440954	0	0.413066	0.174394	0	0.272937	0.130498	0.0975211	0.182791	0.55155	0.350911	0.434317	0.233981	0.640356	0.229012	0.500145	0.27845	0.547388	0	0	0.0564551	0	0.209118	0.301991	0.506078	0.253206	0.0394799	0.158902	0.343141	0.186904	0.592313	0	0.34416	0.2551
FOS	0	0.376791	0.627533	0.182573	0	0.466793	0.776713	0.162757	0.613964	0.368133	0.773288	0.49474	0.50799	0	0.0396086	0.0673193	0	0.57116	0.1571	0.0516597	0.491557	0.201074	0	0.354378	0.214159	0.825085	0.177571	0.0586814	0.82966	0.470134	0.318065	0	0.713984	0.221495	0	0.120664	0.294299	0.551694	0.94428	0.429282	0.578811	0.345196	0.706878	0.383176	0.921701	0.80856	0.441501	0.435997	0.681094
FOXP3	0	0.494389	0.503778	0.201675	0	0.486274	0.726672	0.652945	0.247947	0.234155	0.435388	0.167957	0.916876	0.318597	0.107285	0	0	0.423686	0.594581	0.39439	0.631228	0.515512	0	0.390815	0.105356	0.643051	0.71905	0	0.258569	0.425291	0	0.279513	0.518397	0.48014	0	0.109885	0.399424	0.584297	0.968782	0.631382	0.0960203	0.783828	0.773322	0.903725	0.690415	0.669584	0.754949	0.407611	0.549716
FSTL3	0	0.285989	0.612832	0.0685738	0	0.263555	0.78453	0.176406	0.466265	0.408748	0.57311	0.19112	0.473259	0.00799239	0.291621	0.172878	0	0.152368	0.258758	0.789322	0.875333	0.714654	0.139637	0	0.197545	0.51602	0.162935	0.249958	0.819906	0.221544	0.377402	0.162985	0.635516	0.497955	0	0	0.484586	0.864009	0.424964	0.369857	0.23858	0.453669	0.692819	0.316819	0.324779	0.586041	0.449367	0.567518	0.157684
FXYD2	0	0.581739	0.795757	0.268258	0	0.199386	0.51989	0.0226929	0.352485	0.383943	0.497646	0.495289	0.187554	0.0486962	0.337846	0.374962	0	0.624335	0.800302	0.224701	0.500236	0.17852	0.0754455	0.107912	0.241092	0.330674	0.530404	0.00986562	0.69067	0.301715	0.0930235	0	0.154313	0.38586	0	0.278778	0.0518006	0.305473	0.4376	0.368871	0.306743	0.68389	0.051032	0.491355	0.409831	0.436275	0.596901	0.607259	0.350214
G0S2	0.0244799	0.644943	0.655782	0.299022	0	0.223116	0.118137	0.86379	0.892605	0.0747491	0.485558	0.819323	0.320403	0.136371	0.59348	0.305818	0	0.186083	0.647269	0.896005	0.491722	0.344637	0	0.526106	0	0.821226	0.255613	0.285679	0.43492	0.524354	0.462872	0.197686	0.864947	0.526933	0	0.1168	0	0.399644	0.455624	0.2347	0.50575	0.236046	0.623167	0.461368	0.376152	0.697154	0.312563	0.508901	0.398859
GATA2	0	0.257265	0.585685	0.545054	0	0	0.768679	0.571864	0.740151	0.348479	0.85199	0.353273	0.423733	0	0.0528469	0.213036	0	0.575318	0.548624	0.716279	0.580671	0.506325	0	0.420391	0.203226	0.490446	0.781802	0.033949	0.321707	0.36135	0	0.475804	0.195653	0.42995	0	0	0.197337	0.581734	0.597913	0.176823	0.165058	0.451081	0.426817	0.190329	0.498391	0.0986944	0.494383	0.515472	0.84457
GATA3	0.0955915	0.459468	0.369702	0.0260285	0	0.319032	0.759383	0.681773	0.463364	0.534887	0.180404	0.352342	0.666647	0	0.28324	0.268491	0	0.12047	0.370655	0.615903	0.820915	0.401855	0.00532907	0.175939	0.193412	0.491089	0.354609	0.257692	0.136857	0.123343	0.145394	0.556756	0.538236	0.226045	0	0	0.103402	0.566938	0.523346	0.318077	0.668683	0.616424	0.639806	0.663435	0.391374	0.609581	0.916833	0.39987	0.351967
GATM	0	0	0	0	0	0.0413412	0	0	0	0	0	0	0	0.349763	0	0	0	0	0	0	0	0	0	0	0	0	0	0	0	0	0	0.264312	0	0	0	0	0	0	0	0	0	0	0	0	0	0	0	0	0
GCG	0.164527	0.724979	0.487396	0.3862	0	0.146641	0.239426	0.158505	0.636592	0.455099	0.468176	0.344541	0.35246	0.0368908	0.286864	0.236425	0	0.393991	0.754026	0.351267	0.701798	0.631502	0.268592	0.00128164	0.235456	0.854799	0.210996	0.0627371	0.268317	0.519532	0.410784	0.120238	0.446985	0.658898	0	0.319034	0.299343	0.743889	0.314143	0.183384	0.501072	0.624043	0.654714	0.554099	0.727565	0.527997	0.232523	0.428484	0.0440727
GDF15	0	0.414507	0.415171	0.0415375	0	0.218242	0.213656	0.860005	0.391896	0.651568	0.37721	0.447033	0.68371	0.437931	0.557735	0.648551	0	0.38937	0.548277	0.234342	0.447688	0.540192	0.243552	0.568715	0.203775	0.555807	0.655682	0	0.411499	0.704191	0.0456182	0.396247	0.282278	0.677496	0	0	0.47625	0.537048	0.870927	0.438509	0.860215	0.70886	0.749545	0.387561	0.715464	0.200238	0.440169	0.224297	0.349371
GEM	0.0319182	0.0503176	0.70402	0.111303	0	0.399367	0.776958	0.416191	0.492449	0.472084	0.6775	0.719673	0.487317	0.0569704	0.17359	0	0	0.823284	0.600875	0.572615	0.368141	0.259133	0.127612	0.446527	0.599928	0.748444	0.492807	0.0702592	0.199038	0.519707	0.360204	0.176651	0.37088	0.0738102	0	0.0071138	0.427228	0.442878	0.254546	0.519603	0.225874	0.286654	0.291258	0.297959	0.552812	0.353841	0.520512	0.400942	0.495458
GKN2	0	0.128421	0.379797	0.28583	0	0.445678	0.259615	0.32474	0.493968	0.690344	0.493855	0.686047	0.529417	0.0197013	0.81832	0.0214528	0	0.558982	0.142123	0.287095	0.416098	0.574476	0	0.630414	0.276348	0.473055	0.283617	0.361695	0.236696	0.67585	0.0978803	0	0.488206	0.355275	0	0	0.203469	0.527081	0.63178	0.462963	0.758118	0.423646	0.39844	0.557145	0.625424	0.414118	0.426289	0.382723	0.874614
GLIPR2	0.0547471	0.184965	0.336819	0	0	0.381939	0.521146	0.0278091	0.0737641	0	0	0.196524	0.298466	0.139842	0.207727	0.0711087	0	0.138507	0.389564	0	0.075015	0.108692	0.155419	0.464426	0	0.118158	0.289217	0	0	0.196865	0.191378	0	0.17128	0	0.0801014	0.163648	0.19014	0.0162645	0.169889	0.015171	0.426408	0.245005	0	0.286813	0.638691	0.000228918	0.0548865	0.139699	0.494372
GNG11	0	0.443748	0.0398231	0.0493955	0	0.202649	0.39806	0.31053	0.693023	0.667716	0.173492	0.522645	0.531148	0	0.244774	0	0	0.173718	0.831718	0.679188	0.683896	0.511181	0.280781	0.298405	0.554616	0.159307	0.480043	0	0.139587	0	0.0131467	0.0354911	0.518775	0.262733	0	0	0.350894	0.515319	0.63911	0.701641	0.477438	0.162602	0.889923	0.747473	0.595458	0.802679	0.567415	0.549631	0.338985
GNLY	0.0781243	0.149846	0.582907	0.253429	0	0.213366	0.480619	0.675801	0.538458	0.480601	0.772968	0.299786	0.757843	0	0.428461	0	0	0.423749	0.467589	0.68501	0.414182	0.171218	0.0278228	0.590677	0.650912	0.57925	0.519622	0.0173154	0.0701595	0.280282	0.371188	0.0631677	0.553083	0.610626	0	0	0.165484	0.56278	0.247709	0.382452	0.657643	0.0880516	0.557566	0.532526	0.593925	0.407245	0.538613	0.20037	0.334311
GPC3	0	0.350347	0.680931	0	0	0.245798	0.282202	0.789369	0.558738	0.328116	0.387884	0.328127	0.279435	0.00504304	0.252708	0	0	0.619362	0.407117	0.746889	0.557766	0.332759	0.363326	0.236585	0	0.481395	0.680921	0	0.810277	0.328232	0.157478	0.195576	0.338829	0.721383	0.0137564	0.342075	0	0.246172	0.590221	0.57169	0.738835	0.437242	0.583089	0.469947	0.540242	0.30103	0.787119	0.412666	0.471102
GPR171	0	0.164396	0.749853	0.365262	0	0.342844	0.545143	0.135829	0.521395	0.351775	0.140936	0.718782	0.302132	0.0245134	0.490971	0.145851	0	0.498065	0.222786	0.282669	0.734739	0.143793	0.0953108	0.610194	0.194668	0.655116	0.872163	0.105656	0.93619	0.570681	0.230941	0.0711905	0.514405	0.179331	0	0.144262	0.0674903	0.243676	0.577887	0.701077	0.516361	0.631424	0.273871	0.421816	0.54639	0.546721	0.515192	0.471158	0.580252
GPR183	0.0375645	0.0522335	0.59554	0.0476606	0	0.296555	0.486542	0	0.720941	0.896871	0.253534	0.20798	0.184411	0	0.137402	0.464978	0	0.566808	0.599117	0.461692	0.653584	0.44798	0	0.157302	0.164158	0.329786	0.270516	0.263894	0.211081	0.386063	0.281283	0.199441	0.771165	0.348299	0.0110913	0	0.463077	0.783489	0.479502	0.477532	0.692629	0.350858	0.0438677	0.632984	0.797851	0.456184	0.516207	0.933782	0.48454
GPR34	0.190448	0.631746	0.355126	0.21657	0	0.141204	0.205557	0.3905	0.699684	0.449652	0.695362	0.33606	0.393107	0.121951	0.183219	0.286824	0	0.579236	0.200291	0.408346	0.629039	0.390799	0.0407194	0.227888	0	0.462438	0.736102	0.115882	0.606045	0.653966	0.501356	0	0.492973	0.286875	0	0.501209	0.104348	0.124738	0.43114	0.156764	0.221346	0.219169	0.213304	0.336923	0.662404	0.457403	0.258815	0.257752	0.606202
GZMA	0	0.413694	0.445396	0.300146	0	0.251373	0.377276	0.561198	0.612978	0.54505	0.749705	0	0.373546	0.179643	0.453179	0.483191	0	0.760126	0.504763	0.251167	0.776507	0.526581	0	0.654612	0.246346	0.641597	0.577581	0.0162339	0.589375	0.0912421	0.26407	0.239966	0.928175	0.193696	0	0	0.064356	0.423695	0.706673	0.34082	0.437847	0.297008	0.723396	0.69699	0.489633	0.169725	0.633297	0.394408	0.283975
GZMB	0	0.506702	0.859983	0.195515	0	0.0330556	0.790766	0.348552	0.42881	0.496396	0.518204	0.191849	0.582047	0	0.200719	0.0349518	0	0.705666	0.792372	0.827555	0.518222	0.632248	0	0	0.221732	0.427866	0.729854	0.416684	0.180672	0.522756	0.158926	0.0279943	0.564352	0.464134	0	0.0847935	0.0752034	0.476818	0.255075	0.51866	0.0658157	0.451748	0.575746	0.580267	0.237295	0.250164	0.309051	0.552565	0.242634
GZMH	0	0.485799	0.373495	0.133499	0	0.491238	0.554347	0.642984	0.309782	0.368994	0.813533	0.18242	0.362169	0.0874406	0.594212	0.381518	0.0543324	0.56296	0.186585	0.0826802	0.105133	0.412379	0.252648	0.430344	0.432923	0.541499	0.417599	0	0.432902	0.064727	0.597341	0.19704	0.441045	0.869727	0	0.249569	0	0.721098	0.173807	0.489778	0.388279	0.535505	0.532717	0.788598	0.923958	0.566802	0.57615	0.15256	0.242525
GZMK	0	0.642733	0.331953	0.308527	0	0.111468	0.755988	0.461694	0.573207	0.237044	0.370149	0.147911	0.306402	0.355891	0.510202	0.19104	0	0.50125	0.432041	0.178426	0.558935	0.316945	0.336687	0.374841	0.149222	0.632314	0.585287	0.366757	0.553557	0.38699	0.719399	0.423776	0.411639	0.493	0	0.0480223	0.160756	0.504624	0.504552	0.232927	0.574116	0.490616	0.760788	0.340559	0.656493	0.603583	0.396815	0.627635	0.855396
HAMP	0	0.43516	0.438876	0.560305	0	0.284703	0.626525	0.505918	0.613819	0.543845	0.726034	0.868259	0.345486	0.30628	0.191239	0	0	0.535069	0.436216	0.55381	0.201644	0.744948	0.123424	0.433078	0.105766	0.52669	0.260297	0.118834	0.526103	0.653029	0.555334	0.350974	0.572471	0.378854	0	0.0154925	0.264496	0.548263	0.570606	0.757029	0.504225	0	0.385735	0.0613512	0.810567	0.145173	0.427237	0.370318	0.854127
HAVCR2	0	0.182986	0.360677	0.468447	0	0.470503	0.0735513	0.215604	0.294501	0.590251	0.0497233	0.103776	0.16562	0	0.270593	0	0	0.279537	0.501812	0.703407	0.3668	0.614134	0	0.667836	0.609195	0.202359	0.237599	0.079124	0.31493	0.33202	0.561615	0.0204725	0.777917	0.409151	0	0	0	0.241567	0	0.583236	0.843445	0.276715	0.776762	0.16735	0.748854	0.499714	0.296573	0.464586	0.622684
HIF1A	0.105971	0.0991467	0	0.269166	0.0163407	0	0	0	0.162235	0.22966	0	0.110184	0	0	0.278557	0.16442	0.0500555	0.0153863	0	0.231386	0	0	0	0.0305048	0.0445342	0.334596	0	0	0	0.278429	0	0.0199985	0	0	0	0	0	0.136285	0.234896	0	0	0.298084	0.0038264	0.365886	0.04551	0	0	0	0
HIGD1B	0	0.526326	0.387607	0	0	0	0.751121	0.476976	0.211717	0.397256	0.484048	0.0686512	0.391357	0	0.357694	0.650444	0	0.48247	0.17947	0.824928	0.289435	0.873508	0	0.314	0.0928994	0.231207	0.0311258	0	0.206313	0.764712	0.527646	0	0.225921	0.109703	0.243184	0.264558	0.316498	0.325867	0.0788909	0.590876	0.673743	0.643489	0.445333	0.146708	0.254941	0.2863	0.561802	0.566638	0.322179
HLA-B	0.0553651	0	0	0.101331	0	0.0672246	0.150208	0.220312	0	0	0.098625	0	0.142008	0.329707	0	0.289752	0.0548865	0	0	0.0272519	0	0.248951	0.164297	0.234132	0	0	0.169497	0.00749088	0	0.165081	0	0.0927937	0	0.0686705	0.140658	0	0	0.227472	0.419773	0.0806402	0.519469	0.509128	0.114075	0.0828855	0	0.146981	0.122189	0.355235	0.0763177
HPGDS	0	0.480678	0.190828	0	0	0.172809	0.103182	0.390193	0.614706	0.745938	0.505233	0.485762	0.393114	0.211127	0.689173	0.0947858	0	0.502372	0.47319	0.363263	0.552852	0.207611	0.00229659	0.126685	0	0.844637	0.661286	0	0.415158	0.649679	0.274303	0.149856	0.415156	0.256596	0	0	0	0.765946	0.432218	0.686837	0.571149	0.108424	0.224044	0.258786	0.267255	0.639864	0.58761	0.741555	0.786222
HPX	0.229651	0.584064	0.562874	0.524636	0	0.197432	0.672272	0.0894451	0.588537	0.0831362	0.250931	0.683689	0.579465	0	0.2774	0.153359	0	0.87616	0.723929	0.292114	0.453377	0.552805	0.0479442	0.618937	0.139812	0.659415	0.81816	0.399195	0.49253	0.190749	0.404842	0	0.430369	0.825199	0	0	0.119149	0.464442	0.243792	0.31386	0.434971	0.469468	0.654069	0.443402	0.306176	0.534498	0.205082	0.512747	0.670431
ICAM1	0	0.820206	0.554778	0.15534	0	0.209864	0.588718	0.572797	0.450085	0.234205	0.294909	0.281909	0.176722	0	0.257978	0	0	0.793698	0.0329604	0.442779	0.405863	0.427277	0.353315	0.383976	0.202889	0.0204144	0.166457	0	0.335096	0.567433	0.444812	0.376851	0.606531	0.217601	0	0.122926	0.265727	0.700132	0.608186	0.243717	0.531883	0.263759	0.365098	0.00349752	0.488575	0.34106	0.60191	0.443135	0.236314
ICOSLG	0	0	0.695547	0.389071	0	0.132044	0.136941	0.65098	0.454034	0.327503	0.0100287	0.174628	0.329536	0.225643	0.471558	0.398753	0	0.212117	0.478572	0.516788	0.283255	0.234971	0.345869	0.456244	0.137456	0.232666	0.212989	0.104412	0.391822	0.296348	0.0350193	0.0981989	0.365354	0.580231	0.146369	0	0.441846	0.360809	0.0694181	0.640615	0.244139	0.268622	0.404933	0	0.577604	0.135365	0.295462	0.41775	0.0742184
ID1	0	0.877086	0.650053	0.116763	0	0.20384	0.252828	0.61027	0.433077	0.63814	0.503767	0.715272	0.55287	0.0789412	0.274042	0.112193	0	0.631698	0.575638	0.673541	0.269778	0.432592	0.0888382	0.373234	0.47939	0.417114	0.358347	0.263573	0.208211	0.321153	0	0.535397	0.518348	0.243315	0.0836643	0	0	0.485562	0.650113	0.452531	0.458488	0.295281	0.427009	0.135963	0.491138	0.339142	0.0911097	0.310613	0.279101
ID2	0	0.054977	0.328953	0	0	0.0816183	0.282991	0	0	0	0	0.295084	0	0	0.2295	0.0777965	0	0	0	0.0461233	0	0.307484	0	0	0.0142339	0.308906	0	0	0	0	0.179634	0	0	0	0.301808	0.106	0.122051	0.211582	0	0	0.0490224	0.0754205	0	0.0723849	0.300213	0.180143	0	0.137382	0.196839
ID4	0	0.0974454	0	0.0893193	0.0456007	0.00424137	0	0	0	0	0.124423	0	0	0	0	0.397989	0	0	0	0	0	0	0	0.0901211	0.344541	0.0630832	0	0	0.183542	0	0	0.0745911	0	0.0967043	0	0.00627868	0.143892	0.262778	0.0562099	0	0	0	0.0839291	0.235614	0.24919	0	0.0230824	0	0.210346
IDO1	0	0.373614	0.605333	0.187614	0	0.146288	0.592495	0.504789	0.422695	0.628307	0.356984	0	0.301282	0	0.177904	0.317749	0.0560824	0.582823	0.20459	0.460049	0.490259	0.529777	0.264085	0.665078	0.381757	0.388352	0.828828	0	0.413742	0.320546	0.223761	0.106785	0.426724	0.837869	0	0	0	0.107236	0.698078	0.399939	0.10148	0.84854	0.678399	0.665545	0.9121	0.36683	0.696078	0.268878	0.242468
IFIT2	0	0.632883	0.719734	0.28691	0	0.0489667	0.19078	0.185794	0.599372	0.45563	0.354124	0.605785	0	0.204435	0.2934	0	0	0.258062	0.25566	0.56139	0.0977349	0.451499	0.284481	0	0.31312	0.314919	0.483611	0.20109	0.397126	0.313997	0.0682251	0.215265	0.143792	0.188005	0	0	0.151624	0.200811	0.334893	0.371856	0.597748	0.242477	0.632808	0.448901	0.367072	0.189434	0.254184	0.477776	0.195495
IFIT3	0	0.596609	0.0415742	0.333487	0.120197	0.145519	0	0.37385	0.365512	0.293622	0	0.129757	0.631046	0	0.198863	0	0.165132	0.00990409	0.26808	0.245454	0	0.416391	0.0492702	0.336788	0.447005	0.504997	0.413515	0.237886	0	0.623013	0.621468	0.278169	0.0626998	0.203561	0	0.108811	0.0318441	0.307941	0	0.278393	0.329883	0.555165	0.135527	0.162297	0	0.285487	0.549831	0.115903	0.342981
IFITM3	0.00112947	0	0.169256	0	0.0538209	0	0	0.0175259	0	0.253194	0	0	0	0	0	0	0	0	0	0	0.0755155	0.0573763	0.0884609	0	0.243028	0	0.0524168	0	0	0	0	0	0	0	0	0	0.0788422	0	0	0.132382	0	0	0	0.000538168	0.203624	0	0	0	0
IFNAR1	0	0	0	0.167498	0	0.261669	0	0.165923	0.00931232	0	0	0.00434061	0	0	0.162329	0	0.300529	0	0	0.0165845	0	0	0	0.490791	0	0.151322	0	0.0629279	0	0	0.308838	0.135522	0	0.0700777	0.0347301	0	0.0542443	0.217327	0	0	0.0268469	0	0.0729233	0.196288	0.227129	0.139764	0.17391	0.0993735	0.349901
IFNB1	0	0.56227	0.395642	0.147177	0	0.22734	0.606843	0.102598	0.496172	0.165192	0.545503	0.417657	0.812052	0	0.270769	0	0	0.32409	0.718947	0.78649	0.483948	0.565551	0.266305	0.747799	0	0.546957	0.65289	0.225149	0.541178	0.721275	0.122113	0.65921	0.26474	0.361039	0	0	0	0.611418	0.288039	0.845046	0.701401	0.500821	0.44177	0.355709	0.320443	0.215306	0.617242	0.283337	0.595897
IFNGR1	0.129771	0	0.504025	0.129464	0	0	0.256765	0.373324	0.215561	0.0479401	0.393336	0.463025	0.337541	0	0.389853	0.142761	0	0.271408	0.439868	0.0773845	0.034271	0.335323	0	0	0	0.436332	0.363461	0.0300363	0.285629	0.551572	0.116248	0	0.145008	0.325458	0.241836	0.252038	0.0864187	0	0.114312	0	0.266866	0.202985	0.288389	0.311396	0.100495	0.00270856	0.244792	0.480558	0.386595
IFNL1	0	0.391971	0.268321	0.163313	0	0.104404	0.417581	0.133366	0.469405	0.496468	0.606084	0.660359	0.719686	0	0.770739	0	0	0.217717	0.742014	0.799015	0.522767	0.717381	0.202486	0.118416	0.124812	0.552533	0.844245	0	0.435232	0.931614	0.138243	0.206794	0.175187	0.420023	0	0.0302614	0	0.795617	0.626209	0.357141	0.502195	0.599172	0.692975	0.883025	0.499159	0.151158	0.667047	0.86761	0.412897
IGF1	0.128449	0.300891	0.328193	0.241171	0	0.609498	0.0541861	0.311624	0.452319	0.776239	0.436371	0.659837	0.611259	0.153355	0.419226	0.294228	0	0.439711	0.737122	0.548518	0.326047	0.55767	0	0.264128	0.106931	0.714612	0.112349	0.126986	0.327211	0.369774	0.352411	0.280046	0.664861	0.204327	0	0.129001	0.235566	0.764406	0.388902	0.292265	0.425019	0.478004	0.334401	0.498157	0.288613	0.281677	0.313481	0.577097	0.793336
IGFBP7	0	0.0548993	0	0.194353	0	0	0.136866	0	0	0.0891892	0	0	0.252733	0.0319792	0.0596593	0	0	0	0	0	0	0	0	0	0.148471	0	0	0	0.0894645	0	0	0	0	0	0.299841	0	0	0	0	0	0	0.0890857	0.0952346	0.120836	0	0	0	0	0
IGHG1	0	0.134207	0.179892	0	0	0.350503	0.603463	0.316259	0.512871	0.0616029	0.510244	0.675094	0.826469	0.141322	0.317207	0.118545	0	0.533982	0.650428	0.343708	0.00596303	0.413673	0	0.118284	0.120748	0.607728	0.790346	0.53715	0.706309	0.674065	0.306746	0.284848	0.136029	0.445786	0	0	0	0.222211	0.625121	0.934002	0.581299	0.607112	0.280697	0.164954	0.307574	0.674628	0.267462	0.55259	0.418494
IGHG2	0.148598	0.584486	0.116103	0.413362	0	0.2472	0.658301	0.326066	0.647335	0.607976	0.598391	0.679022	0.546354	0	0.666107	0	0	0.719147	0.225065	0.822951	0.462392	0.356246	0	0.246299	0.525324	0.391246	0.543508	0	0.4215	0.581695	0.581524	0.245864	0.346069	0.535309	0	0	0	0.32264	0.915832	0.703489	0.728577	0.285789	0.513723	0.495842	0.500395	0.637904	0.203311	0.23125	0.753627
IGHG3	0.38372	0.061118	0.510801	0.259933	0	0.670066	0.890166	0.831979	0.510798	0.462639	0.591187	0.651419	0.794382	0	0.720223	0.264959	0	0.177091	0.70404	0.228809	0.404172	0.38641	0	0.328112	0.185521	0.721474	0.228303	0.24273	0.517123	0.48373	0.216089	0.249361	0.381844	0.327165	0	0	0.367045	0.724625	0.563764	0.178794	0.385874	0.433003	0.644642	0.188751	0.269434	0.448774	0.590978	0.371705	0.453862
IGHG4	0.0456872	0.40356	0.724109	0.101673	0	0.404353	0.0707816	0.66409	0.267003	0.278385	0.58763	0.786207	0.0260754	0.148709	0.465709	0.358854	0	0.639199	0.509596	0.44181	0.814846	0.13084	0.00131619	0.488346	0	0.40319	0.265331	0.0774353	0.51489	0.444472	0.0114094	0.331286	0.172236	0.323906	0	0	0.196165	0.64014	0.479932	0.454586	0.530944	0.277911	0.276311	0.584731	0.637011	0.467631	0.188783	0.619048	0.551083
IGHGP	0.00078678	0.489731	0.725074	0.204494	0	0.181986	0.383569	0.150056	0.346557	0.893497	0.675989	0.692083	0.615499	0	0.844427	0.44111	0	0.501807	0.0967938	0.712867	0.15734	0.250018	0	0.593743	0.336071	0.428996	0.487089	0.33569	0.840643	0.594468	0.404767	0.355409	0.643231	0.022703	0.170167	0	0	0.379068	0.490051	0.357015	0.0848147	0.677802	0.263023	0.338205	0.709603	0.611062	0.501547	0.21373	0.133332
IGHM	0	0.971018	0.477497	0.347631	0	0.357284	0.383767	0.686683	0.702839	0.270989	0.263316	0.407411	0.513598	0.11121	0.371569	0	0	0.855532	0.583946	0.561103	0.598037	0.253487	0.282013	0.499551	0.390168	0.592421	0.489649	0.178784	0.195075	0.467528	0.269904	0.492412	0.61963	0.546094	0	0.259878	0.0629453	0.279636	0.18364	0.699165	0.503209	0	0.0435565	0.306048	0.137763	0.514398	0.825735	0.384949	0.43104
IGKC	0	0.493005	0.926968	0.484313	0	0.13183	0.0664855	0.147172	0.624781	0.176881	0.867729	0.513696	0.302463	0	0.167621	0.17609	0	0.455859	0.812743	0.60586	0.0959493	0.563886	0.302456	0.0298952	0.213795	0.555721	0.542664	0.0149333	0.786358	0.314609	0.00956553	0	0.308887	0.592385	0	0	0.160132	0.478422	0.599403	0.781394	0.409076	0.28411	0.298149	0.769795	0.854803	0.346353	0.219439	0.293032	0.64252
IGLC3	0	0.280213	0.508148	0	0	0.525837	0.218855	0.364973	0.465109	0.707866	0.567676	0.186129	0.718322	0.0164911	0.312634	0.152397	0	0.0995651	0.160812	0.559598	0.84411	0.350546	0	0.386575	0.0788176	0.2304	0.291197	0.360408	0.177286	0.464157	0.115458	0.0250468	0.687842	0.346787	0	0	0.254145	0.449095	0.877782	0.632335	0.632409	0.392866	0.475954	0.639157	0.580357	0.391319	0.249957	0.10402	0.672028
IL10	0	0.555517	0.769301	0.359841	0	0.182908	0.45852	0.678137	0.735784	0.477874	0.500955	0.0961615	0.302906	0.0970106	0.95767	0.537998	0	0.255386	0.611657	0.60283	0.608974	0.470095	0.163293	0.341629	0	0.600051	0.37516	0	0.337421	0.894733	0.266783	0.426222	0.580991	0.465655	0	0	0.133585	0.425946	0.473571	0.575939	0.292236	0.435938	0.758802	0.34692	0.242304	0.144825	0.254786	0.657298	0.357853
IL10RA	0.183809	0.137253	0.445006	0.303152	0	0.114864	0.706614	0.370202	0.265961	0.544375	0.727992	0.442532	0.321372	0	0.0668424	0	0	0.349699	0.481002	0.572316	0.764791	0.452719	0.133115	0.363288	0.233052	0.336237	0.428874	0.315675	0.345857	0.265894	0.27403	0.00756297	0.554963	0.247219	0	0.330294	0.395046	0.715883	0.46517	0.728258	0.555824	0.097449	0.353979	0.390151	0.20229	0.635766	0.461504	0.388569	0.660113
IL12B	0	0.614869	0.209301	0	0	0.0988098	0.186086	0.416726	0.310426	0.798056	0.499068	0.398157	0.473227	0	0.451097	0.352316	0	0.687983	0.779964	0.650697	0.748326	0.111408	0.21196	0.227592	0	0.240489	0.791506	0.254323	0.419733	0.304966	0	0.442948	0.574159	0.211969	0	0.222859	0	0.499839	0.317899	0.568071	0.70011	0.220818	0.493702	0.282418	0.721895	0.270804	0.586038	0.685996	0.668984
IL12RB2	0	0.678063	0.798561	0.153825	0	0.104302	0.830993	0.426084	0.779317	0.761427	0.296148	0.698878	0.431461	0.217016	0.82201	0.168756	0	0.822727	0.0625116	0.206757	0.553261	0.60293	0	0.224067	0.345222	0.502587	0.473433	0.226866	0.480572	0.520636	0.465329	0.266057	0.463865	0.228375	0	0	0	0.0869852	0.784771	0.779088	0.29106	0.672736	0.715194	0.432745	0.813478	0.496256	0.560033	0.75668	0.354132
IL13	0	0.488075	0.327326	0.231823	0	0.268155	0.893644	0.754118	0.349529	0.721315	0.607734	0.391297	0.572074	0.0152633	0.418023	0.235788	0	0.629892	0.436716	0.856476	0.405029	0.467508	0.0503473	0.315932	0.0898171	0.298746	0.420043	0.129653	0.483474	0.0901335	0.351204	0.0911656	0.551462	0.851395	0	0	0.216729	0.677401	0.683659	0.639998	0.454541	0.63538	0.437591	0.181132	0.511793	0.461677	0.441371	0.629191	0.619552
IL13RA2	0	0.274776	0.313774	0.503963	0	0.34886	0.457891	0.394832	0.494578	0.53949	0.532519	0.781773	0.21573	0	0.64024	0.0825092	0	0.578635	0.330187	0.274971	0.048714	0.777916	0.400083	0	0.345379	0.387116	0.46471	0.0694227	0.36832	0.485465	0.0836389	0.276524	0.878185	0.727031	0.0544933	0.0118037	0.152044	0.247086	0.477365	0.393807	0.562838	0.0994968	0.305117	0.616413	0.399218	0.439421	0.463541	0.248941	0.157875
IL15	0.311559	0.394678	0.494028	0.20112	0	0.380059	0.500592	0.403513	0.639052	0.750565	0.648089	0.585798	0.601716	0	0.797036	0.459567	0	0.332987	0.652838	0.458479	0.732142	0.668691	0	0.17841	0	0.4745	0.841399	0.251609	0.319339	0.710386	0.0193986	0.446365	0.425866	0.564956	0.0719509	0	0.343446	0.678835	0.197325	0.288549	0.497549	0.0128969	0.287701	0.347086	0.21524	0.406345	0.299485	0.272933	0.800985
IL15RA	0	0.585527	0.377933	0	0	0.608369	0.513291	0.214711	0.240017	0.597083	0.552316	0.708615	0.295017	0	0.354276	0.0896793	0	0.448529	0.514704	0.601114	0.223905	0.863055	0.395287	0.31439	0	0.762696	0.677857	0.163579	0.434294	0.36453	0	0.390553	0.67743	0.539613	0.0143105	0	0	0.579905	0.285935	0.432224	0.784275	0.469458	0.756716	0.275898	0.94829	0.246153	0.545923	0.585901	0.493495
IL18	0	0.469389	0.0984859	0.0681062	0	0.325419	0.39824	0.552155	0.27658	0.824736	0.216195	0.718087	0.168011	0	0.275904	0.434609	0	0.846736	0.410823	0.097218	0.316417	0.135237	0	0.492042	0.281346	0.588076	0.472836	0	0.126198	0.712546	0.0565505	0.124619	0.426013	0.215327	0	0.223172	0.0565133	0.590919	0.424701	0.549358	0.185941	0.610052	0.316967	0.504525	0.328587	0.83695	0.407218	0.28976	0.639367
IL1A	0.197779	0.382149	0.332663	0.418356	0	0.313491	0.361965	0.235128	0.508031	0.593593	0.724124	0.423052	0.393497	0.068237	0.617764	0.304572	0	0.319793	0.273315	0.465871	0.753283	0.0854421	0.228304	0.782153	0.438939	0.309058	0.401992	0	0.808814	0.610324	0.529131	0	0.578686	0.458789	0.189688	0.192903	0.36637	0.703522	0.842822	0.693046	0.18637	0.161874	0.627163	0.952419	0.204897	0.395964	0.650889	0.365848	0.0755829
IL1B	0	0.574591	0.00174037	0	0	0.40206	0.567097	0.737978	0.619244	0.200546	0.631928	0.233376	0.358529	0	0.560919	0	0	0.220564	0.374446	0.289015	0.828179	0.469342	0.347571	0.561222	0.264706	0.920004	0.482571	0	0.254576	0.308703	0.146425	0.145439	0.365372	0.450693	0.0505183	0	0	0.512948	0.390132	0.689333	0.25609	0.469719	0.464106	0.341826	0.851284	0.534219	0.699988	0.839208	0.648657
IL1R1	0.325674	0.914888	0.249312	0.292821	0	0.63029	0.158625	0.533796	0.793444	0.531503	0.227318	0.467603	0.246532	0.20018	0.309594	0.213918	0	0.674042	0.519215	0.565807	0.414774	0.285328	0.20188	0.298894	0	0.188754	0.802287	0	0.772977	0.417582	0.479266	0.209299	0.199328	0.172831	0	0	0	0.185981	0.526344	0.546632	0.493385	0.0608286	0.337886	0.359911	0.955705	0.505733	0.214436	0.0769103	0.39277
IL1RAP	0.287337	0.242028	0.451924	0.130441	0	0.124162	0.133138	0.264579	0.48612	0	0.120732	0.363145	0.509934	0	0	0.0347764	0	0.163956	0.416498	0.179225	0.0598476	0.424838	0.488172	0	0.1701	0.154528	0.313035	0.0304886	0	0.204038	0	0.146187	0.177316	0	0.162736	0	0.37051	0	0.165341	0.150212	0.431614	0.150861	0	0.224035	0	0	0	0.0150252	0
IL1RL1	0	0.290108	0.496027	0.184652	0	0.263735	0.703628	0.514847	0.587435	0.36716	0.439798	0.452781	0.644216	0.229967	0.747691	0.0331641	0	0.4587	0.583984	0.674638	0.393213	0.502186	0	0.0288888	0	0.464706	0.263387	0.50839	0.501853	0.594508	0.138014	0.226036	0.787669	0.51681	0	0	0.050541	0.925393	0.809896	0.473486	0.151292	0	0.0862242	0.642063	0.363196	0.724347	0.551643	0.623877	0.104332
IL2	0	0.510052	0.447313	0.280511	0	0.424857	0.336225	0.535133	0.40032	0.80246	0.550167	0.500082	0.861703	0	0.7597	0.297161	0	0.572864	0.515349	0.387559	0.405143	0.325722	0	0.342955	0.110372	0.310597	0.659701	0	0.539333	0.341984	0.465313	0.465583	0.162768	0.421915	0	0	0.36123	0.402034	0.829726	0.0543826	0.584295	0.398872	0.5278	0.435591	0.0778846	0.29188	0.263738	0.275993	0.177941
IL22RA1	0.0844017	0.466795	0.375405	0.248807	0	0.208256	0.705329	0.324953	0.307182	0.567176	0.113736	0.208402	0.482586	0	0.733119	0.251648	0	0.419104	0.513806	0.452949	0.530396	0.317502	0.290618	0.413746	0	0.353945	0.604714	0	0.360323	0.868642	0.141836	0.136907	0.464873	0.606885	0	0	0.0675908	0.415402	0.110397	0.808557	0.649769	0.141441	0.310444	0.178061	0.692048	0.794988	0.55066	0.255552	0.374574
IL22RA2	0.00237025	0.766975	0.422375	0.475035	0	0.472246	0.639917	0.319785	0.76226	0.630671	0.250122	0.723337	0.548134	0	0.653745	0.106892	0	0.585014	0.645636	0.174197	0.281901	0.612052	0.276077	0.18028	0.288571	0.412513	0.153816	0.477906	0.695667	0.538738	0.42032	0.151088	0.632192	0.483432	0	0.0292225	0.443943	0.280814	0.281375	0.476447	0.796771	0.536504	0.0889532	0.385852	0.462363	0.332727	0.652989	0.151969	0.322093
IL23A	0	0.68589	0.352793	0.331444	0	0.393158	0.0796797	0.391789	0.322464	0.701789	0.879624	0.377164	0.213747	0.000295043	0.604356	0.324957	0	0.80859	0.69611	0.664319	0.538135	0.162398	0.337138	0.205565	0.331742	0.534452	0.692782	0.170769	0.713299	0.498422	0.0670289	0.0749636	0.201007	0.227954	0	0	0	0.7908	0.692518	0.503678	0.483537	0.380931	0.249525	0.343135	0.626373	0.288257	0.562458	0.605076	0.692611
IL2RA	0	0.330153	0.919623	0.0133936	0	0.344594	0.227823	0.518124	0.323099	0.484009	0.435048	0.237157	0.568133	0.210587	0.836144	0	0	0.435198	0.56763	0.769451	0.371784	0.719371	0.184923	0.0439606	0.453111	0.503301	0.781715	0.275578	0.512981	0.293141	0.104711	0.0745738	0.38133	0.527296	0	0.209924	0.223104	0.354884	0.0679319	0.123437	0.703719	0.648478	0.652319	0.420216	0.552287	0.227045	0.413538	0.38603	0.47915
IL2RB	0	0.489493	0.486303	0	0	0	0.341367	0.566098	0.499114	0.562384	0.400321	0.458056	0.841854	0.0634128	0.892273	0.145879	0	0.715914	0.361604	0.302711	0.921955	0.38253	0	0	0	0.827313	0.415451	0.337892	0.343471	0.506085	0.613956	0.366712	0.555228	0.651232	0	0	0.337363	0.337938	0.632434	0.333999	0.85936	0.51059	0.303001	0.613437	0.717126	0.412109	0.418556	0.603728	0.309081
IL2RG	0	0.909403	0.465088	0.565947	0	0.238351	0.193787	0.60745	0.891818	0.506249	0.837001	0.600724	0.369282	0	0.413039	0.0353591	0	0.612698	0.507635	0.421184	0.508499	0.1353	0	0.737872	0.0480761	0.623961	0.55544	0.146385	0.539209	0.140414	0.194331	0.301958	0.955658	0.44944	0	0	0.0518906	0.498147	0.924946	0.463544	0.670798	0.146189	0.456816	0.257903	0.539531	0.929885	0.713961	0.687103	0.599123
IL4	0	0.521547	0.652203	0.136088	0	0.441588	0.415494	0.753732	0.396428	0.45715	0.649012	0.641712	0.287373	0.0431414	0.577705	0.498162	0	0.809216	0.48602	0.65621	0.606359	0.42165	2.17469e-05	0.464598	0.337666	0.231987	0.606097	0.133874	0.824548	0.819552	0.668256	0.386599	0.317069	0.214009	0.147622	0.0523248	0	0.493605	0.298057	0.589871	0.288232	0.282901	0.253857	0.158501	0.465844	0.124881	0.242365	0.632206	0.813167
IL4R	0.161789	0.825012	0.524454	0.251373	0	0.271441	0.725668	0.404005	0.698364	0.900778	0.206398	0.470364	0.363832	0.221417	0.294889	0.258223	0	0.154352	0.354365	0.867229	0.521324	0.345361	0.235342	0.0398779	0.102752	0.370002	0.501773	0.105724	0.422229	0.276527	0.475869	0.337994	0.434359	0.284086	0.114591	0	0.109137	0.340227	0.429147	0.377164	0.113609	0.201022	0.596966	0.459059	0.0824796	0.364792	0.783218	0.282549	0.507307
IL5	0	0.393231	0.52257	0.0269635	0	0.272143	0.505432	0.214703	0.662164	0.755558	0.397256	0.781786	0.7678	0.0287095	0.517913	0	0	0.651466	0.466206	0.75148	0.480555	0.790945	0.107201	0.256129	0.221574	0.484192	0.524649	0	0.476603	0.127582	0.675212	0.204775	0.159306	0.40033	0	0.302209	0.35493	0.105786	0.439057	0.633892	0.405849	0.175933	0.312212	0.913877	0.46709	0.308188	0.526949	0.506728	0.408637
IL6	0	0.676102	0.737489	0	0	0.124776	0.655515	0.769705	0.107037	0.0879192	0.187386	0.311028	0.398925	0.0634582	0.644036	0.408372	0	0.728544	0.4832	0.567628	0.40079	0.411699	0.243676	0.544295	0.138355	0.24449	0.575104	0.180121	0.455309	0	0.233292	0.111312	0.462199	0.427477	0	0.0835017	0.076366	0.195099	0.553237	0.698595	0.467421	0.185402	0.370047	0.624162	0.483486	0.0567094	0.352733	0.142434	0.456955
IL7R	0.201726	0.663558	0.533334	0.438848	0	0.039206	0.689943	0.614745	0.569677	0.3603	0.554224	0.447454	0.196092	0	0.852488	0.0414261	0	0.590157	0.387984	0.441422	0.506537	0.343524	0	0.155171	0	0.60234	0.534709	0.483075	0.248437	0.323076	0.287659	0.0201111	0.702135	0.54194	0	0	0.138094	0.51089	0.578764	0.515359	0.446936	0	0.162868	0.769875	0.355638	0.398695	0.645232	0.479375	0.384607
INS	0	0.430254	0.64798	0.12075	0	0.241215	0.46322	0.533085	0.334772	0.371489	0.357538	0.149747	0.329229	0	0.781526	0.153524	0	0.796604	0.556695	0.221206	0.605052	0.623413	0	0.198995	0.271078	0.150274	0.767639	0.103797	0.32156	0.446115	0.41835	0.338997	0.666069	0.285258	0	0.140623	0.387738	0.756034	0.446444	0.502324	0.452608	0.454112	0.503611	0.600908	0.472827	0.578536	0.534212	0.473494	0.650162
IQGAP2	0	0.183627	0.135088	0.0191449	0	0.173157	0.207631	0.322909	0.452386	0.594906	0.550747	0.0839034	0.578561	0.0207192	0	0.0527188	0	0.361117	0.558577	0.305607	0.497586	0.511546	0	0.0986557	0.0512722	0.2324	0.159409	0.423895	0.301518	0.38968	0.0304534	0	0.308475	0.428264	0	0.111186	0	0.229462	0.242036	0.356287	0.233227	0.7495	0.608243	0.262004	0.434397	0.754783	0.460586	0.494427	0.332286
IRF1	0.385176	0.131796	0.459969	0.158383	0.0724423	0.210069	0.48365	0.238933	0.29736	0.159453	0	0.633891	0.672639	0	0.50196	0.174643	0.0944166	0.253929	0.752433	0.171258	0.444019	0.451256	0.134914	0.337733	0.311822	0.29919	0.241209	0	0.369926	0.0472655	0.0476992	0.120587	0.717051	0.38181	0	0	0	0.613248	0	0.238618	0.276416	0.72916	0.0911007	0.781242	0.37863	0.634323	0	0.535308	0.312615
IRF2	0	0.312969	0.382635	0.0300924	0	0.520113	0	0.288566	0.601497	0.064265	0.134631	0.098626	0.304916	0.315595	0	0.283135	0	0.202108	0.0446216	0.253111	0.459593	0.164464	0.164728	0	0.214627	0.000817784	0.250028	0	0.266542	0.040351	0.260898	0	0.42645	0.353929	0.333832	0.0269798	0	0.00806924	0	0.256992	0.316073	0.0988166	0.445225	0.14395	0.508201	0.601055	0.373405	0.429519	0.57906
IRF3	0	0.453585	0.44532	0.392668	0	0.0176911	0.353086	0.386523	0.590343	0.571354	0.592017	0.277363	0.340283	0	0.741766	0.057419	0	0.364526	0.280856	0.279722	0.401431	0.501263	0	0.178811	0.191821	0.498895	0.419057	0.110792	0.526537	0.813878	0.431623	0.118344	0.415641	0.203296	0	0	0	0.418137	0.120173	0.10325	0.571524	0.565392	0.393348	0.329714	0.477691	0.301472	0.286208	0.541083	0.603709
IRF4	0	0.44884	0.187468	0.150418	0	0.341969	0.215886	0.605985	0.620959	0.620009	0.432932	0.171231	0.506076	0	0.240327	0.0349563	0	0.540237	0.839803	0.4485	0.739022	0.760234	0.0339263	0.329029	0.259015	0.337144	0.503794	0.0392737	0.606716	0.655452	0.417634	0.427528	0.632322	0.732955	0.0947603	0.0368935	0	0.283503	0.494485	0.075941	0.419478	0.30353	0.16332	0.278038	0.602999	0.560686	0.56942	0.694963	0.562584
IRF5	0	0.639345	0.332135	0.388308	0	0.388552	0.445406	0.56511	0.23602	0.42163	0.520234	0.234065	0.639921	0.268002	0.435372	0.203428	0	0.251074	0.48514	0.180545	0.270529	0.322094	0.238513	0.295243	0.0800249	0.208589	0.366811	0.415359	0.285025	0.211307	0.335344	0	0.872362	0.127997	0	0.0103508	0	0.43206	0.2403	0.655744	0.203198	0.492318	0.591495	0.300958	0.552332	0.523949	0.415498	0.713911	0.436183
IRF8	0	0.209347	0.612949	0.233542	0	0.253918	0.581709	0.542969	0.412915	0.331795	0.388117	0.401165	0.444294	0.19449	0.695763	0.116085	0	0.605423	0.102919	0.379475	0.668474	0.926759	0.188844	0.183529	0.140793	0.524471	0.258407	0.555184	0.622892	0.639822	0	0.63889	0.749292	0.636542	0	0.0740668	0	0.587012	0.421683	0.554191	0.487303	0.48428	0.680286	0.132821	0.506216	0.316124	0.359862	0.0553623	0.454761
ISG15	0.0151887	0.334593	0.551531	0.236913	0	0.202426	0.0665688	0.10557	0.630698	0.334219	0.484731	0.398121	0	0.482537	0.188108	0	0	0.36627	0.700195	0.269171	0.48597	0.524522	0.064094	0.469549	0.236321	0	0	0.406546	0.576844	0.329542	0.399183	0.570442	0.442384	0.600058	0.285791	0.0542737	0.0861975	0.227209	0.280619	0.511986	0.192735	0.528595	0.027148	0.345838	0.192016	0.177583	0	0.727521	0
ITGA1	0.247875	0.720016	0.533864	0.0176475	0	0.172744	0.240401	0.384752	0.270342	0.56614	0.325342	0.652894	0.272577	0	0.702709	0.176004	0	0.590392	0.636358	0.31355	0.146301	0.501374	0.214159	0.773837	0.102888	0.625976	0.676104	0.317987	0.381887	0.332862	0.436708	0.123986	0.340433	0.44609	0	0.233203	0.0802409	0.33708	0.662367	0.855465	0.0183588	0.280058	0.204619	0.725464	0.473042	0.762624	0.632108	0.0826496	0.412837
ITGAE	0.353561	0.08709	0.312589	0.0903072	0	0.12791	0.426268	0.547775	0.645301	0.698677	0.412708	0.318658	0.733572	0	0.49516	0.33051	0	0.572815	0.796451	0.330437	0.554549	0.329305	0.260246	0.563086	0.133881	0.697366	0.213833	0.118447	0.511864	0.206591	0.0431618	0.290632	0.48195	0.271402	0	0.0299235	0.171869	0.25754	0.448162	0.231633	0.368395	0.284142	0.63663	0.570827	0.634109	0.584153	0.752088	0.525016	0.374928
ITGAM	0	0.214518	0.584762	0.247462	0	0.0899618	0.262764	0.887808	0.853105	0.303841	0.542447	0.34815	0.636003	0	0.543327	0	0	0.657745	0.596614	0.312849	0.354714	0.524339	0.297029	0.410611	0.521405	0.296693	0.815917	0.271654	0.48166	0.752607	0.247179	0	0.414475	0.231015	0	0.367497	0.320474	0.627105	0.644204	0.691505	0.393835	0.208785	0.168012	0.287843	0.0374292	0.0406659	0.56487	0.813567	0.859444
ITGAX	0.0231395	0.418578	0.342244	0.23908	0	0.452166	0.165883	0.530403	0.05572	0.517811	0.601446	0.382441	0	0	0.761117	0.180104	0	0.665084	0.138002	0.33214	0.237963	0.438151	0	0.0805998	0.305958	0.837839	0.172086	0.222826	0.816577	0.653771	0.196225	0.271127	0.109686	0.58474	0	0.0619483	0.400963	0.4485	0.511715	0.556195	0.37672	0.169341	0.621846	0.475633	0.635185	0.20654	0.159543	0.818794	0.638997
JAK1	0	0.377116	0.432436	0.381686	0.0023347	0	0.515855	0	0.366461	0.190791	0.420082	0.122949	0	0	0.0127466	0.14126	0.117538	0.508007	0.158496	0.242134	0.582471	0	0.0808039	0.166817	0	0.211467	0.524812	0.132861	0.110185	0	0.0123148	0.523099	0.478665	0.446243	0	0.0474784	0	0	0.331858	0.0862362	0.176346	0.196703	0	0	0.426129	0	0	0.353253	0.240317
JAK2	0	0.146141	0.665961	0.419334	0.16801	0.443267	0.290633	0.503419	0.401965	0.466864	0.0110583	0.32006	0.186947	0	0.602229	0.0795977	0	0.196221	0	0.496287	0.190716	0.224054	0	0.397487	0.178392	0.248316	0.075165	0.284993	0.196457	0.321665	0.377834	0.437929	0	0.292991	0.202503	0	0.0929775	0.462761	0.216632	0.22033	0.319325	0.16588	0.413745	0.422607	0	0.591998	0.610836	0.621024	0.193596
JAK3	0	0.0919022	0.546977	0.609388	0	0.420188	0.577785	0.545775	0.552028	0.624769	0	0	0.343717	0.283973	0.53732	0.294476	0	0.363268	0.408777	0.557734	0.369022	0.536022	0.0887661	0.33801	0.0329223	0.71761	0.572046	0	0.390127	0.100396	0.407477	0.129455	0.323785	0.680556	0.203474	0	0	0.0664652	0.288404	0.346553	0.618314	0.680711	0.754222	0.803656	0.431625	0.36705	0.760195	0.625831	0.478283
JCHAIN	0	0.173694	0.587584	0	0	0	0.100628	0.559285	0.583562	0.573033	0.578675	0.361188	0.897614	0.0260961	0.336108	0.183391	0	0.345193	0.181135	0.524864	0.360837	0.690743	0	0.103835	0	0.728076	0.534559	0.111455	0.851953	0.330845	0.325955	0.182756	0.811709	0.515877	0	0.200954	0.393475	0.353023	0.181366	0.754236	0.483154	0.387528	0.114247	0.552066	0.574387	0.587335	0.096742	0.489548	0.259573
JUN	0	0.189948	0.104094	0	0.0213677	0.394124	0.0911809	0.162917	0.572602	0.132071	0.586795	0.582354	0.475664	0.159388	0.277526	0.558899	0.0505763	0.405507	0.189528	0.266181	0.338961	0.514689	0.0892094	0.144166	0.391722	0.347498	0.431902	0	0.31014	0.38946	0.11238	0	0.000524861	0.13344	0.0251942	0.0723071	0.0979983	0	0.142118	0.451344	0.400857	0.442832	0.232238	0.123275	0	0.24614	0.0403079	0.292422	0.34152
JUNB	0.0619618	0.475859	0.478442	0	0	0.037387	0.130907	0.449111	0.42939	0.219268	0.600843	0.180305	0.735407	0	0.230142	0.170955	0	0.747445	0.766505	0.452188	0.499524	0.434056	0.428662	0.459744	0.408275	0.440396	0.782641	0	0.1908	0.614055	0.505878	0.557589	0.339485	0.360647	0	0.0757476	0.140092	0.238048	0.601618	0.442567	0.47055	0.208237	0.481133	0.191725	0.194107	0.218359	0.781042	0.304758	0.712114
KIT	0	0.216281	0.340851	0.00275743	0	0.48451	0.139547	0.31932	0.633809	0.608973	0.526594	0.639101	0.266786	0	0.379045	0.448001	0	0.26587	0.312384	0.400161	0.509207	0.40355	0	0.126188	0.38253	0.241016	0.617225	0.0260885	0.389673	0.361536	0.339423	0.468378	0.394079	0.593845	0	0.0467963	0.0625416	0.57239	0.545414	0.342304	0.481548	0.681432	0.336592	0.606587	0.654093	0.0877816	0.724636	0.425228	0
KLRB1	0.235803	0.385006	0.562085	0.058164	0	0.0884637	0.205084	0.441848	0.57624	0.526302	0.452058	0.276053	0.214819	0	0.18183	0.537605	0	0.785111	0.83006	0.0148639	0.271745	0.432184	0	0	0.389031	0.170883	0.561953	0.127693	0.580741	0.25364	0.0192755	0.236512	0.627347	0.569822	0	0.00278104	0.0655156	0.425488	0.109478	0.791219	0.433962	0.483416	0.766815	0.567032	0.565085	0.0836482	0.827133	0.506858	0.485736
KLRC1	0	0.389925	0.0430216	0.0539571	0	0.395437	0.159777	0.871377	0.566448	0.779994	0.145675	0.351401	0.516745	0.0230405	0.494126	0.328163	0	0.452988	0.775967	0.470938	0.121203	0.42772	0.124155	0.396341	0.401012	0.670851	0.497557	0.18404	0.514042	0.443929	0.339587	0.00483921	0.413197	0.416226	0	0	0	0.456749	0.49147	0.677862	0.392333	0.288684	0.349768	0.610803	0.547522	0.713385	0.311169	0.538986	0.122138
KLRD1	0	0.529279	0.731204	0.417721	0	0.059829	0.441303	0.401774	0.322158	0.545596	0.852052	0.392852	0.625614	0	0.0652012	0.108081	0	0.620696	0.467723	0.365271	0.397384	0.612865	0	0.168775	0.31806	0.629245	0.751307	0.088258	0.509571	0.501081	0.148448	0.0218721	0.189234	0.526599	0	0.0438016	0.0494115	0.398202	0.847372	0.556169	0.603748	0.496564	0.545502	0.624331	0.484922	0.163529	0.098435	0.255842	0.372063
KLRF1	0	0.109301	0.366195	0.0708592	0	0	0.92503	0.439609	0.443144	0.336833	0.802129	0.0561948	0.301759	0.00620993	0.196952	0.516532	0	0.640678	0.462855	0.799507	0.29724	0.309657	0.226151	0.366791	0.136773	0.385473	0.40922	0.516279	0.0782785	0.234307	0.741968	0.449265	0.432924	0.0313011	0	0.111908	0.241909	0.75905	0.269274	0.415025	0.579169	0.659707	0.634205	0.588621	0.591045	0.874086	0.385358	0.54851	0.12415
KLRK1	0	0.578688	0.802457	0	0	0	0.291643	0.385909	0.45619	0.229325	0.748556	0.366754	0.425377	0.0640124	0.702616	0.0167128	0	0.441129	0.0980875	0.202132	0.134147	0.554513	0.0667711	0.450076	0.264436	0.757709	0.0294262	0.425206	0.784876	0.153194	0.0707767	0.291317	0.238817	0.39943	0	0	0.0220256	0.117387	0.336231	0.518505	0.704164	0.374131	0.342908	0.417401	0.450655	0.635682	0.273288	0.425922	0.36539
KMT2C	0.0228802	0.234404	0.15022	0	0	0.0740452	0.242127	0.243994	0.0924488	0.0739664	0.0385515	0	0	0	0	0	0.0432035	0.0909083	0	0	0	0	0.401014	0	0	0.160124	0.243131	0.258715	0	0.148428	0.18553	0.347929	0	0.220377	0.241029	0	0.126213	0	0	0.0234176	0	0.0929942	0	0.107136	0.0484825	0	0.171479	0	0.276221
KRAS	0	0.0751068	0.317131	0.207968	0	0.315956	0.104458	0	0.110314	0.221086	0.00785147	0	0.239702	0.0700001	0.068121	0.453003	0	0.215054	0.15293	0	0.356112	0	0	0.0935103	0.0689764	0.374573	0	0	0	0	0.442899	0.154373	0	0.16061	0	0	0.0544143	0.0268635	0	0.30899	0.0207732	0	0	0.00709954	0.147146	0.22664	0.440038	0.191856	0
KRT20	0	0.246831	0.610337	0.647284	0	0.518536	0.622681	0.719799	0.252909	0.595588	0.174614	0.64393	0.435682	0	0.359927	0.314286	0	0.819666	0.742957	0.457127	0.669788	0.514367	0.38881	0.446169	0.303789	0.619515	0.331966	0.254036	0.489862	0.376863	0.243068	0.229305	0.873443	0.220978	0	0	0.0481851	0.427274	0.419286	0.642852	0.777319	0.285726	0.535945	0.582376	0.452804	0.744854	0.640221	0.364751	0.645388
KRT7	0	0.471034	0.442903	0.0947894	0	0.186377	0.444491	0.370478	0.254874	0.362917	0.283261	0.174308	0.541554	0	0.402655	0.359618	0	0.0132619	0.71263	0.882491	0.849409	0.589979	0.0759088	0.491693	0.295218	0.524996	0.488492	0.180439	0.552929	0.64029	0.216974	0.280811	0.226579	0.542211	0	0	0.0251968	0.637656	0.626895	0.468938	0.694745	0.231372	0.215961	0.828986	0.78352	0.760953	0.312814	0.174377	0.330229
LAG3	0	0.46917	0.413897	0.112831	0	0	0.385303	0.477935	0.532843	0.361562	0.414622	0.504686	0.174132	0.169845	0.528811	0	0	0.315394	0.491539	0.745112	0.236122	0.673317	0.207531	0.581256	0	0.831385	0.549995	0.175621	0.751306	0.426586	0.116809	0.236388	0.379134	0.42755	0.0815378	0.102498	0.138807	0.551052	0.596294	0.0842352	0.453298	0.254784	0.560831	0.293412	0.938457	0.628806	0.280122	0.487971	0.578845
LAMP1	0	0	0	0	0	0	0.0521581	0	0	0	0	0	0	0	0	0	0.0327417	0.0106061	0	0	0	0	0	0	0.269549	0.128984	0	0.229167	0	0.245753	0.0484071	0	0.141535	0	0	0	0.349115	0	0	0	0	0	0.239862	0.29486	0.145729	0.212887	0	0	0
LAMP2	0	0.0495901	0	0.228347	0	0	0	0	0	0.269618	0	0	0	0.0135582	0	0	0	0	0	0	0	0.0248781	0	0	0	0	0	0.12984	0.0623353	0	0	0	0.256954	0	0	0.213084	0	0	0	0.095979	0	0	0	0	0	0	0	0	0.0245149
LAMP3	0	0.331291	0.419154	0.233984	0	0.585507	0.391961	0.187628	0.435055	0.66447	0.603368	0.580271	0.387438	0.0212308	0.219512	0.284511	0	0.492041	0.471999	0.70148	0.446639	0.720385	0	0.702676	0.248196	0.215829	0.41639	0	0.577085	0.541639	0.557743	0.135104	0.853485	0.634285	0	0	0	0.526637	0.560823	0.26904	0.506554	0.449694	0.848615	0.649899	0.456434	0.454854	0.824963	0.466526	0.236107
LCK	0.0522099	0.337037	0.135592	0.196299	0	0.178461	0.553971	0.364186	0.280522	0.376245	0.64505	0.662545	0.357877	0	0.429081	0.0593196	0	0.331792	0.671178	0.43213	0.255988	0.407127	0	0.693409	0.17552	0.571138	0.134058	0	0.674898	0.496214	0.21482	0.345044	0.308459	0.386352	0	0	0.390104	0.413861	0.147315	0.233555	0.437853	0.515145	0.585809	0.415543	0.262192	0.443845	0.314065	0.44365	0.885381
LIF	0	0.379421	0.44538	0	0	0.175881	0.374004	0.127027	0.118562	0.235401	0.306518	0.36777	0.497659	0	0.029694	0.381509	0	0.443057	0.435249	0.664664	0.644071	0.463639	0	0.473629	0.101783	0.502715	0.384629	0.0576058	0.0181716	0.228608	0.293591	0.448455	0.733968	0.312902	0.0830078	0.176403	0	0.694897	0.511419	0.420506	0.240781	0.703247	0.230988	0.296432	0.496378	0.572147	0.77246	0.0831445	0.770311
LILRA4	0	0.772576	0.680692	0.654447	0	0.247402	0.0482276	0.568439	0.343288	0.275052	0.185558	0.314571	0.506442	0.417861	0.448523	0.000191845	0	0.66724	0.298874	0.49795	0.558705	0.694994	0	0.00677729	0.234212	0.446148	0.437809	0.311268	0.783764	0.183583	0.491553	0.241879	0.390409	0.739269	0	0	0.150632	0.5897	0.35582	0.801702	0.886087	0.717539	0.457146	0.663607	0.318719	0.540285	0.87943	0.810176	0.43208
LILRA5	0.108087	0.733955	0.350357	0.482	0	0.0703425	0.142111	0.316879	0.74713	0.413605	0.794041	0.427779	0.827454	0.198254	0.251934	0.165563	0	0.464442	0.224598	0.201907	0.540724	0.73091	0	0.0878166	0	0.535152	0.314755	0.320001	0.699224	0.432574	0.281855	0.0777172	0.234345	0.394801	0	0.373308	0.233766	0.289106	0.815874	0.555717	0.572841	0.78964	0.129292	0.382017	0.392907	0.42609	0.748721	0.811054	0.323443
LILRB2	0	0.316192	0.3983	0.390623	0	0.232231	0.416527	0.592184	0.488629	0.348392	0.244089	0.506791	0.805636	0.205128	0.5724	0.241937	0	0.263471	0.360142	0.583138	0.357961	0.622823	0.310949	0.201578	0.521782	0.646519	0.312231	0	0.00366699	0.802041	0.0482319	0.0414925	0.571476	0.375071	0.149496	0	0.411065	0.710907	0.545856	0.558414	0.700044	0.520538	0.877708	0.624625	0.131686	0.477341	0.613675	0.735523	0.298862
LILRB4	0	0.91111	0.0672028	0.345651	0	0.243398	0.495797	0.644781	0.399257	0.759227	0.534388	0.394752	0.609378	0	0.567288	0	0	0.337843	0.596628	0.467166	0.840365	0.808525	0.112504	0.527455	0.532305	0.571322	0.322006	0.246953	0.318243	0.465456	0.631084	0	0.574317	0.153805	0	0.0862405	0.0937425	0.509992	0.441877	0.248072	0.0834515	0.397069	0.297473	0.597981	0.567502	0.435905	0.738317	0.718847	0.842599
LTB	0	0.811416	0.254389	0.128584	0	0.245374	0.396415	0.861275	0.570781	0.847579	0.654347	0.632098	0.537621	0	0.472612	0.106673	0	0.588091	0.810047	0.568999	0.503944	0.576646	0	0.47687	0.192312	0.708533	0.560461	0.126584	0.221282	0.565624	0.75599	0	0.503207	0.497267	0.0259549	0	0	0.444819	0.84511	0.651338	0.835475	0.108302	0.910451	0.563676	0.371278	0.642144	0.585871	0.412995	0.647442
LUM	0	0.347594	0.382618	0.445334	0	0.340949	0.58929	0.408702	0.409318	0.17749	0.121303	0.475813	0.468902	0.237272	0.0295394	0.0822106	0	0.734484	0.428225	0.629369	0.184279	0.470706	0.407461	0.734194	0	0.297828	0.855752	0.311487	0.374053	0.259179	0.291142	0	0.766847	0.5043	0	0	0.114083	0.639483	0.105661	0.446395	0.487999	0.569075	0.588733	0.544499	0.500904	0.5627	0.478024	0.517504	0.537668
LY6D	0.221338	0.629271	0.700501	0.454072	0	0.124946	0.712058	0.108373	0.215109	0.143182	0.719277	0.414997	0.797127	0.0327424	0.378143	0.401892	0	0.796492	0.765473	0.453352	0.683275	0.648569	0	0.210477	0.152645	0.448735	0.27158	0	0.482394	0.305856	0.674196	0	0.962914	0.0598526	0	0.224129	0.218921	0.502288	0.598428	0.190091	0.718128	0.469012	0.650023	0.350202	0.25338	0.447131	0.432905	0.474682	0.237751
LY6E	0	0.293233	0.563525	0	0	0.189007	0.425041	0.568395	0.611242	0.572652	0.379031	0.0087896	0.405004	0.359186	0.334766	0	0	0.564308	0.343682	0.402346	0.273203	0.56565	0.218493	0.11924	0	0.49897	0.41993	0.387843	0.256279	0.323032	0.144895	0.268631	0.396977	0.241822	0	0.371047	0.102387	0.239667	0.230514	0.547856	0.306537	0.450748	0.489893	0.233602	0.27661	0.200223	0.364147	0.348316	0.427079
MARCO	0.183398	0.462624	0.41879	0.149458	0	0	0.636378	0.787422	0.296633	0.171629	0.708237	0.741657	0.167264	0	0.33871	0.455028	0	0.559592	0.53346	0.354365	0.554439	0.53213	0.381469	0.163016	0.168983	0.53053	0.498513	0	0.480836	0.051014	0.407019	0.4921	0.533182	0.452938	0.0952791	0.362721	0	0.434728	0.883361	0.346654	0.654603	0.359536	0.534419	0.696335	0.727435	0.365776	0.523803	0.108664	0.122621
MCEMP1	0	0.420071	0.106831	0.0944966	0	0.663768	0.383456	0.590159	0.389187	0.36253	0.624072	0.390055	0.349503	0.0655694	0.220039	0.441846	0	0.289192	0.476102	0.389521	0.201787	0.468051	0	0.154285	0.187418	0.347603	0.236046	0.450792	0.543572	0.764631	0.191143	0	0.337022	0.368664	0.0169322	0.140319	0.0610423	0.272408	0.194008	0.182716	0.449809	0.430452	0.144096	0.601993	0.198106	0.698716	0.894993	0.271664	0.57771
MEF2C	0.125878	0.470651	0.730736	0.220745	0	0.369371	0.436566	0.331767	0.275209	0.624136	0.441099	0.0870995	0.627122	0	0.225298	0.3457	0	0.609731	0.800346	0.108005	0.34483	0.349587	0	0.145992	0.210271	0.673443	0.219526	0	0.141626	0.0326045	0	0.227189	0.424847	0.543368	0.0386422	0	0.387703	0.699256	0.254118	0.297912	0.356393	0.411686	0.390522	0.170121	0.307449	0.295522	0.273682	0.753847	0.76544
MET	0	0.526895	0.470474	0	0	0.261186	0.535079	0.369822	0.693659	0.358807	0.160599	0.221064	0.334813	0.143455	0.453685	0	0	0.396027	0.777201	0.109517	0.88539	0.493717	0.288473	0.206511	0	0.742716	0.532604	0.171126	0.894417	0.697204	0.238892	0.195697	0.534028	0.15636	0.119081	0.0956524	0.301773	0.499068	0.158169	0.300255	0.567057	0.167808	0.777718	0.527501	0.354063	0.372294	0.684763	0.353009	0.582383
MFAP5	0	0.579581	0.116281	0.355082	0	0	0.195737	0.448997	0.205639	0.346533	0.647563	0.487313	0.689396	0.00430252	0.468067	0.517784	0	0.580781	0.431992	0.683659	0.160648	0.751822	0	0.262276	0.555323	0.0446322	0.44817	0	0.472461	0.710634	0.00180698	0	0.26742	0.446432	0	0.157367	0.105712	0.185925	0.654116	0.548124	0.399284	0.698281	0.689408	0.757969	0.34971	0.139323	0.42665	0.361746	0.86661
MGP	0	0.794555	0.599861	0.194199	0	0.363372	0.770985	0.216155	0.562078	0.341712	0.382983	0.76594	0.65913	0.159301	0.520717	0.423526	0	0.600938	0.398977	0.658522	0.266827	0.543531	0.0988896	0.185609	0.421226	0.322867	0.0725905	0.244294	0.653879	0.430714	0.465595	0.330643	0.654687	0.428964	0	0.040802	0	0.422547	0.475426	0.456905	0.23405	0.259525	0.0595045	0.44413	0.274506	0.712572	0.0697896	0.344481	0.204568
MIS18BP1	0	0.413253	0	0.528874	0	0.22464	0.168067	0.284264	0.618716	0.185854	0.406952	0.129445	0.398462	0.0828902	0.67381	0.450779	0	0.373212	0	0.0794467	0.0767837	0.332054	0	0.507845	0.118413	0.0781644	0.334541	0.145663	0.421271	0.207049	0.0701654	0	0.303395	0.537794	0	0.00103832	0.390964	0.0522565	0.381672	0.575836	0.0933194	0.310458	0.0185854	0.215132	0.292563	0.466973	0	0.338908	0.30925
MKI67	0	0.0745455	0.422955	0.0332772	0	0.0384374	0	0.440889	0.389096	0	0.00690197	0.449955	0.580704	0.304119	0.340269	0	0	0.350953	0	0.373169	0.0142146	0.189586	0	0.349646	0.0227779	0.603854	0.108717	0	0	0	0.00810491	0.213526	0.422032	0	0	0.192479	0.150748	0	0	0.211535	0.355706	0	0.169527	0.292116	0.140108	0.342324	0.433239	0.552826	0.288368
MMP12	0	0.169951	0.347235	0.271193	0	0.24894	0.242528	0.320008	0.495259	0.117805	0.689003	0	0.460286	0	0.351605	0.0655485	0	0.374455	0.415763	0.732672	0.505986	0.923672	0	0.477489	0.601561	0.589915	0.222221	0.432602	0.523493	0.400059	0.393198	0.539529	0.72006	0.106024	0	0.0323647	0.13345	0.252023	0.148927	0.349493	0.684361	0.591813	0.493742	0.367038	0.40898	0.574272	0.443941	0.369044	0.703824
MMP9	0	0.379348	0.439566	0.545465	0	0.357314	0.798973	0.354092	0.539326	0.649651	0.332125	0.38311	0.409314	0.363039	0.513042	0	0	0.480981	0.451719	0.788472	0.593496	0.34747	0.146087	0.127688	0.0214856	0.758628	0.413553	0.0493018	0.583909	0.239902	0.148634	0.315353	0.178447	0.390481	0.0274794	0.354351	0.0235779	0.426338	0.66945	0.773427	0.421005	0.357438	0.407133	0.453598	0.618032	0.307254	0.433309	0.68165	0.499909
MMRN1	0	0.290302	0.627273	0.143901	0	0.532489	0.559716	0.496176	0.604625	0.686731	0.276949	0.519985	0.460455	0.218262	0.771348	0.355816	0	0.635143	0.231485	0.137061	0.313717	0.495467	0.125357	0.336762	0.45724	0.29919	0.591402	0.381329	0.877078	0.568589	0.321361	0.31781	0.173972	0.624301	0	0	0.291766	0.441078	0.690725	0.328888	0.570394	0.105808	0.634015	0.684681	0.249119	0.653262	0.297519	0.0926796	0.471666
MNDA	0	0.516088	0.489818	0.393815	0	0.015809	0.227198	0.332542	0.467961	0.605995	0.722095	0.608555	0.655808	0	0.786984	0.00355429	0	0.756548	0.511571	0.437505	0.429292	0.200474	0	0.507293	0.293051	0.502752	0.605119	0.16905	0.274304	0.498535	0.56893	0.010185	0.174826	0.239534	0	0.151524	0	0.725717	0.413517	0.673178	0.27403	0.147811	0.837449	0.488319	0.318818	0.473033	0.482955	0.524232	0.419017
MPEG1	0	0.511903	0.703747	0	0	0.258186	0.704541	0.527853	0.400007	0.249926	0.608078	0.238423	0.203359	0.159398	0.471498	0.184168	0	0.602087	0.110293	0.343519	0.593684	0.337858	0	0.255364	0.226566	0.0705284	0.316332	0.30671	0.281104	0.338608	0.133902	0.359671	0.522657	0.546356	0	0.132415	0	0.447756	0.629965	0.533474	0.666843	0.409621	0.596883	0.252569	0.610828	0.554384	0.351268	0.500543	0.223502
MRC1	0.0891778	0.573662	0.625298	0.258206	0	0.328204	0.464398	0.467701	0.559552	0.341548	0.0288596	0.487207	0.492977	0.382363	0.443008	0	0	0.391818	0.321537	0.495855	0.118957	0.571762	0.127179	0.68476	0	0.184987	0.751599	0	0.321323	0.601219	0.654225	0.63544	0.683968	0.52941	0	0.163353	0	0.832002	0.918738	0.369098	0.133955	0.0930506	0.43834	0.695621	0.354009	0.479192	0.568435	0.404046	0.784768
MS4A1	0	0.780399	0.417122	0	0	0.123081	0.393867	0.581828	0.208171	0.396639	0.385575	0.553758	0.103204	0.141729	0.27005	0.074685	0	0.79933	0.307068	0.718737	0.487472	0.197786	0	0	0.483294	0.320091	0.374704	0.428288	0.660956	0.599488	0.243444	0.177706	0.635825	0.261602	0.0995159	0.0862465	0.569391	0.3939	0.559608	0.687617	0.393614	0.250963	0.416435	0.241754	0.559875	0.295951	0.538561	0.644696	0.870272
MS4A2	0	0.432458	0.64425	0.43011	0	0.129365	0.374519	0.334002	0.730961	0.292624	0.0950824	0.716521	0.165927	0	0.571497	0.223645	0	0.268965	0.586917	0.766337	0.534804	0.241298	0.333266	0.257202	0.251045	0.609087	0.442941	0.207982	0.247736	0.0485814	0.525112	0.580275	0.819136	0.318312	0.0903441	0	0.530142	0.0773815	0.420143	0.635118	0.808585	0.0608318	0.472881	0.713555	0.454146	0.542578	0.813979	0.407592	0.452078
MUC5AC	0	0.50883	0.837979	0.224542	0	0.326435	0.285034	0.385022	0.434768	0.595416	0.0560849	0.165846	0.47616	0.0715302	0.6947	0.302265	0	0.900948	0.563036	0.571446	0.708029	0.860884	0	0.404842	0.168911	0.298656	0.302689	0.044443	0.501791	0.407572	0.531706	0.367269	0.295814	0.307421	0	0	0.0189295	0.570292	0.528388	0.472535	0.335783	0.00415722	0.205	0.280753	0.275132	0.461103	0.529327	0.500924	0.743116
MX1	0.0206837	0.435538	0.384043	0.443292	0	0.231191	0.0914954	0.209845	0.464656	0.498083	0.0768922	0.585314	0.233781	0.364737	0.456355	0.382773	0	0.0222141	0.399702	0.0800208	0.0295134	0.502715	0.290939	0.122333	0.445179	0.533704	0.369699	0.323989	0.426573	0.242919	0.396198	0.178616	0.526005	0.370165	0.0289304	0.465714	0.117519	0	0	0.224661	0.105914	0.17792	0.291295	0.0631124	0.263966	0	0.12344	0.324854	0.292078
MYBPC1	0	0.508665	0.00610395	0.492107	0	0.207958	0.591668	0.780591	0.683228	0.637087	0.43838	0.0782962	0.256308	0	0.593032	0	0	0.253407	0.438426	0.687467	0.311711	0.44939	0.324665	0.0478283	0.174392	0.736729	0.586335	0	0.514458	0.445423	0.485924	0.0081724	0.623639	0.731455	0	0	0.151263	0.321232	0.348061	0.778241	0.592277	0.664932	0.43328	0.687168	0.726526	0.494192	0.710695	0.00565844	0.315911
MYC	0	0.559253	0.0885318	0	0	0.364575	0.568611	0.297077	0.0186648	0.34669	0.192291	0.344092	0.261643	0.245854	0.692072	0.123804	0	0.485483	0.321863	0.184826	0	0.234658	0.183675	0	0	0.535525	0.255033	0	0.113532	0.387163	0.136175	0.249227	0.587836	0.740232	0	0	0.0527029	0.138063	0.107447	0.324589	0.227212	0.408097	0.488143	0.0992095	0.122797	0.667376	0.0122589	0.162388	0.331567
MYD88	0.0621648	0.399365	0.011932	0.516513	0	0.264657	0.517156	0.336507	0.333616	0.427146	0.319921	0.417656	0.366719	0	0.308148	0.358711	0	0.497825	0.648054	0.0521683	0.270799	0.468436	0.364502	0.368503	0.509371	0.36818	0.257618	0.115203	0	0.308817	0.169984	0.063933	0.396522	0.207561	0.00426447	0	0	0.195472	0.564802	0.212452	0.289607	0.0202288	0.611763	0.374148	0.0489797	0.00855254	0.406667	0.0590858	0.178529
MYH11	0	0.552533	0.429543	0.117187	0	0.621485	0.25829	0.658646	0.453399	0.47035	0.497638	0.441856	0.578905	0.322141	0.424313	0.0998778	0	0.500951	0.629294	0.608758	0.473347	0.487735	0	0.300478	0.0313578	0.320755	0.690693	0.30061	0.615519	0.177362	0.0368096	0.338738	0.526675	0.124008	0	0.208848	0	0.482086	0.537185	0.904618	0.213811	0.42532	0.466695	0.539951	0.794192	0.586032	0.514726	0.387631	0.416805
MZB1	0	0.356618	0.464037	0.171637	0	0.263131	0.395152	0.438249	0.398818	0.45916	0.886907	0.342364	0.753144	0	0.666254	0.169643	0	0.702397	0.43467	0.0262993	0.551789	0.395831	0	0.400664	0.300828	0.849129	0.326228	0.264942	0.165997	0.0636446	0.354456	0.483585	0.719792	0.451318	0	0	0.50921	0.491363	0.396919	0.217284	0.170343	0.0339242	0.625259	0.467129	0.469168	0.466092	0.265502	0.795156	0.36185
NAT8	0	0.655223	0.672197	0.239723	0	0	0.520216	0.609617	0.0866443	0.382272	0.365047	0.270079	0.131395	0.224002	0.376728	0.275017	0	0.5785	0.223104	0.377197	0.0186468	0.281422	0	0.240225	0	0.531389	0.445672	0.040515	0.270963	0.402691	0.100255	0	0.606867	0.168619	0.105718	0	0.183513	0.618163	0.863825	0.291034	0.600467	0.260545	0.307532	0.651979	0.253115	0.456253	0.851618	0.892369	0.756361
NCAM1	0	0	0	0	0	0	0	0	0	0	0	0	0	0.227991	0	0	0	0	0	0	0	0	0	0.0742098	0.124222	0	0	0.0321806	0	0	0	0	0	0	0	0	0	0	0.0282735	0	0	0	0	0	0	0.0758912	0	0	0
NCEH1	0	0.163518	0.470446	0.270015	0	0.604533	0.313759	0.261123	0.247604	0.316296	0.482377	0.282449	0.0747499	0	0.523692	0.60442	0	0.288954	0.666577	0.675276	0.44283	0.240879	0.0655433	0.13825	0	0.396517	0.409068	0.182709	0.656426	0	0.128226	0.00100104	0.164166	0.543499	0	0.280051	0.119764	0.607324	0.21387	0.439852	0.514101	0.440731	0.334196	0.803503	0.465467	0.345864	0.591071	0.718049	0.809291
NELL2	0.393514	0.259074	0.38391	0.254544	0	0.175502	0.420982	0.279182	0.02979	0	0.319573	0.259723	0	0	0.252543	0.383582	0.0471197	0.474832	0.646121	0.125758	0.103631	0	0.143907	0.143053	0.262157	0.566798	0.31802	0.0989408	0.434162	0	0.112647	0	0.194872	0.123407	0	0.0808058	0	0.285597	0.225649	0.0154903	0.152725	0.2645	0.129367	0.267783	0.109617	0.472272	0.0606449	0.0456647	0.370461
NF1	0.0201956	0	0	0.207422	0	0	0	0.0525022	0.121554	0.343817	0	0	0	0.00460103	0.450634	0	0	0	0.180503	0.218966	0.336905	0.0175567	0.0585556	0.523524	0	0.352182	0.181995	0.203542	0.0119837	0	0	0.114159	0	0.0183308	0	0.0113266	0.0106371	0.244672	0.540023	0.0755602	0	0	0.300824	0	0	0.326656	0.163815	0.0136396	0
NKG7	0.0748583	0.323549	0.0453663	0.175271	0	0.2758	0.295593	0.499257	0.178664	0.374484	0.181401	0.30877	0.246237	0.188146	0.14812	0	0	0.648949	0.480071	0.490324	0.245506	0.260445	0	0.253921	0.3847	0.192812	0.472082	0	0.690882	0.386613	0.426688	0.463226	0.37204	0.547159	0	0	0.147495	0.311196	0.394706	0.610912	0.389075	0.347829	0.417662	0.145131	0.821171	0.240514	0.777984	0.306979	0.418585
NOD1	0.0842313	0.283255	0.426079	0.400264	0	0.345799	0.853983	0.109533	0.410849	0.718896	0.646792	0.700155	0.266332	0	0.396402	0	0	0.526587	0.48404	0.430804	0.710623	0.332836	0.164606	0.583067	0.211478	0.887241	0.61407	0.070213	0.817571	0.448106	0.465975	0.195598	0.875193	0.252539	0	0	0.105354	0.140617	0.689196	0.587522	0.794184	0.65745	0.291352	0.517018	0.205738	0.423121	0.65658	0.504835	0.788764
NOSIP	0	0.822056	0.387552	0.198797	0	0	0.457179	0.138815	0.533337	0.383104	0.0870433	0.67576	0.506671	0.202662	0.3326	0	0	0.814465	0.259114	0.192562	0.378414	0.780391	0.0232958	0.73753	0.464342	0.3552	0.644335	0.00284543	0.558924	0.774092	0.320379	0.0730737	0.434244	0.609893	0	0	0	0.410073	0.0258048	0.18737	0.522271	0	0.371245	0.81446	0.787221	0.739831	0.67201	0.491251	0.336874
NOTCH1	0.12895	0	0	0	0	0.0081609	0.0163481	0	0	0	0	0	0	0	0	0	0	0	0	0	0	0	0	0	0	0	0	0	0	0	0	0.138239	0	0	0.0304241	0	0	0	0	0	0	0.00890162	0	0	0	0	0	0.0489974	0
NOTCH2	0	0	0	0	0	0	0	0	0	0	0	0	0	0	0	0	0	0	0	0	0	0.0929792	0	0.145728	0.21431	0	0	0.143347	0	0	0	0.327712	0	0	0.106384	0.00442522	0	0	0	0.128699	0.0594911	0	0	0	0	0	0	0	0
NOTCH3	0.290059	0.398285	0.607588	0.118037	0	0.118413	0.374601	0.27867	0.279761	0.366017	0.720658	0.32463	0.408303	0.16218	0.269041	0.0144319	0	0	0	0.388789	0.238865	0.0303092	0	0.2043	0.188548	0.160447	0.200752	0.382754	0.308436	0.471171	0.270779	0.243025	0.284925	0.324234	0.0869794	0.155976	0	0.65312	0.113423	0.254125	0.160166	0.405194	0.378225	0.31156	0	0.00941076	0.17663	0.123383	0.554567
NT5E	0	0.304194	0.0638305	0	0.103594	0.115211	0.586643	0.220633	0.211909	0.571694	0	0.492217	0.522082	0	0	0.0803718	0	0.13718	0.152138	0.214202	0.236781	0.489384	0	0.215286	0.329894	0.0954677	0.309621	0	0.350616	0.470564	0.141381	0.139972	0.478216	0.575207	0.105951	0.430148	0.453714	0	0	0.35844	0.487959	0.173466	0.388381	0.299757	0.242653	0.361143	0.0843598	0.250457	0
ORC6	0.178037	0.155702	0.0754778	0.439567	0	0.126437	0.663989	0	0.317797	0.00577778	0.541186	0.587819	0.465993	0	0.150159	0.384657	0	0.420978	0.351917	0.283708	0.454456	0.726015	0.0930928	0	0.442863	0.562083	0.224804	0.579342	0.411801	0.473069	0	0.332878	0.553317	0.329784	0	0	0.3413	0.309218	0.155923	0.641037	0.432851	0.256678	0.561265	0.507113	0.0822159	0.31665	0.239437	0.601183	0.614468
P2RX1	0	0.425613	0.903368	0.386608	0	0.288318	0.362595	0.583041	0.261958	0.733558	0.60681	0.203698	0.654452	0.0615331	0.203207	0.393374	0	0.55675	0.41534	0.469857	0.551796	0.470409	0.268215	0.325974	0.234326	0.310197	0.322826	0.262528	0.346806	0.767788	0.613622	0.0247428	0.416767	0.83537	0	0	0.295954	0.738161	0.42623	0.420235	0.495064	0.402499	0.81158	0.63343	0.499939	0.27097	0.64208	0.7287	0.536212
PAX5	0	0.854091	0.248119	0.0666149	0	0.640982	0.784225	0.10043	0.808908	0.117025	0.844665	0.200944	0.726204	0.085783	0.501505	0.145509	0	0.440395	0.353767	0.261972	0.45497	0.723472	0	0.760498	0.29059	0.203515	0.640716	0.241943	0.268142	0.528833	0.501757	0.464123	0.786359	0.117828	0	0.0232302	0.048907	0.0640894	0.740205	0.581147	0.447634	0.537643	0.767023	0.254259	0.517161	0.301381	0.969593	0.495569	0.53369
PCP4	0	0.523446	0.680005	0.29732	0	0.149829	0.220876	0.385591	0.913446	0.167068	0.573821	0.0695353	0.0870475	0.19932	0.122624	0.163883	0	0.301584	0.606417	0.547928	0.84985	0.525557	0.20916	0.431284	0.332045	0.747219	0.480779	0.37506	0.369258	0.629729	0.342899	0.129795	0.253738	0.515037	0	0.0573559	0.168241	0.20652	0.882261	0.572954	0.00213505	0.153426	0.530949	0.353182	0.589956	0.434276	0.369608	0.668068	0.356337
PDCD1	0.172278	0.235666	0.889832	0.322047	0	0	0.580591	0.167709	0.304019	0.710836	0.538249	0.577419	0.480113	0.121053	0.811835	0.321555	0	0.360175	0.722841	0.56484	0.0805736	0.250577	0.394804	0.182864	0.352845	0.154519	0.340933	0.306902	0.572504	0.148396	0.559201	0.47487	0.512439	0.446035	0	0.128827	0	0.655215	0.191561	0.558263	0.342901	0.644084	0.454936	0.262133	0.742771	0.87285	0.591246	0.531325	0.265895
PDCD1LG2	0	0.511437	0.318137	0.242122	0	0.29072	0.271597	0.312991	0.0805852	0.309576	0.362861	0.173878	0	0	0.33601	0.0397656	0	0.26116	0.931081	0.486362	0.627459	0	0.178803	0.383008	0.166655	0.455801	0.536491	0.240156	0.54066	0.467066	0.378632	0	0.259726	0.599428	0.0489202	0	0	0.162835	0.88531	0.486519	0.355931	0.776133	0.312887	0.517526	0.157658	0.402713	0.6747	0.304078	0.492792
PDGFRA	0	0.34846	0.00515297	0.424195	0	0.139169	0.412672	0.285208	0	0.480986	0.242682	0.166185	0.203245	0	0.444188	0.143111	0	0.157043	0	0.130605	0.168877	0.461007	0	0.276838	0	0.27457	0.179294	0.138719	0.270184	0.233766	0.572996	0.0825033	0	0	0.124118	0.225148	0.201631	0.249195	0	0.242517	0	0.0611892	0.082896	0.526199	0.043799	0.180719	0.315182	0	0.193932
PDGFRB	0.0105277	0.764919	0.173893	0.257754	0	0.167017	0.326788	0.263846	0.413124	0.624865	0.0603102	0.647683	0.62742	0	0.491531	0.415336	0	0.214583	0.448077	0.365076	0.356702	0.312018	0.0791668	0.339055	0.423911	0.421662	0.585193	0	0.467514	0.40352	0.296324	0.106132	0.475163	0.0613396	0.227599	0.21767	0.420572	0.277477	0.259612	0.82003	0.42059	0.611876	0.256428	0.813254	0.33023	0.425293	0.424063	0.456268	0.36828
PGA5	0.173161	0.287164	0.84841	0.026034	0	0.335	0.199912	0.165872	0.582112	0.229582	0.415113	0.746949	0.46603	0.13291	0.692555	0.0620169	0	0.566724	0.598661	0.637599	0.404007	0.208292	0.377851	0.363007	0.136591	0.381323	0.763982	0.00614876	0.290324	0.367086	0.343779	0.155929	0.284886	0.518074	0.284546	0	0.460343	0.608713	0.83717	0.525319	0.415853	0.454029	0.676867	0.772928	0.888381	0.801774	0.363322	0.446727	0.551085
PIK3CA	0.0973071	0.399376	0.435676	0	0	0	0.330571	0.191841	0.35662	0.360346	0.355886	0.15783	0.354825	0.224266	0.0877905	0.199781	0	0.353701	0	0.303549	0.206731	0.610485	0	0.254966	0.0229634	0.0871085	0.485849	0	0.150747	0.218772	0.291542	0.103213	0.218858	0.350106	0.16909	0.130673	0.0226389	0.618356	0.582503	0	0.201975	0.485248	0.188727	0.335381	0.255389	0.455619	0.201654	0.479579	0.0111542
PLA2G7	0	0.469807	0.222448	0.466277	0	0	0.398902	0.544064	0.262162	0.419303	0.452628	0.609658	0.413252	0	0.345466	0	0	0.44306	0.289185	0.565696	0.398355	0.419267	0	0.412182	0.270088	0.275055	0.439135	0.420847	0.453976	0.428953	0.474587	0	0.285287	0	0	0.410351	0	0.407737	0.106295	0.704607	0.372188	0.144907	0.352616	0.405304	0.110202	0.785323	0.858385	0.919923	0.460761
PLAC9	0	0.667544	0.285162	0.530375	0	0.172268	0.0992789	0.723628	0.432037	0.05176	0.797217	0.688756	0.404097	0.0502292	0.455172	0.580252	0	0.462843	0.338948	0.280556	0.684508	0.323706	0	0.49456	0	0.439043	0.287018	0.198058	0.486238	0.428757	0.383475	0.337616	0.556269	0.441213	0	0.210073	0.514273	0.338936	0.232231	0.514427	0.408885	0.681565	0.502913	0.550736	0.961757	0.620521	0.745192	0.47992	0.590446
PLCG2	0	0.556812	0.536415	0.101811	0	0	0.867019	0.352212	0.797995	0.635077	0.140047	0.686555	0.065001	0	0.603792	0.0236146	0	0.458078	0.633903	0.321447	0.642654	0.247877	0.251061	0.663907	0.355366	0.723256	0.302162	0.426302	0.63039	0.550431	0.419217	0.400005	0.546051	0.528022	0.0323158	0	0	0.745564	0.17309	0.26469	0.451453	0.376001	0.821773	0.220517	0.597629	0.449292	0.83331	0.587443	0.318359
PLD4	0	0.716447	0.570943	0.0706923	0	0.390567	0.29513	0.473058	0.639304	0.315756	0.566067	0.595674	0.516512	0	0.231693	0	0	0.0824441	0.496	0.581313	0.884325	0.583947	0.389765	0.268461	0.290083	0.563033	0.812682	0.384217	0.272057	0.359351	0.497773	0.401712	0.574337	0.739253	0.282969	0.119705	0.154786	0.459514	0.786961	0.491393	0.461658	0.10395	0.240719	0.364734	0.394825	0.157933	0.62843	0.440045	0.547006
PLEK	0.366371	0.596398	0.41422	0.0552104	0	0.550829	0.85423	0.367971	0.410727	0.7331	0.784012	0.442047	0.832532	0.1538	0.246508	0.314669	0	0.410728	0.619274	0.129874	0.645539	0.69046	0.0441358	0.487737	0.59191	0.225208	0.208114	0.475999	0.79603	0.63254	0.0942382	0.546075	0.298237	0.0730762	0	0	0	0.387676	0.487396	0.352065	0.628983	0.477089	0.749652	0.178212	0.535826	0.391229	0.907781	0.261702	0.48499
PLVAP	0	0.305592	0.787273	0.297527	0	0.404635	0.886794	0.828006	0.887687	0.388521	0.864284	0.70823	0.477668	0	0.32396	0.0105191	0	0.576691	0.928559	0.494377	0.757015	0.476271	0	0.469746	0.283826	0.291547	0.624668	0	0.550704	0.307683	0.711241	0	0.529278	0.732769	0	0.059905	0.0120253	0.406347	0.627497	0.921971	0.427585	0.147923	0.528834	0.498316	0.709201	0.265817	0.471988	0.276057	0.106059
PMP22	0.0098329	0.217395	0.135294	0.0697248	0	0.00646587	0	0	0	0	0	0.0844914	0.0203426	0	0	0.168632	0	0	0	0.199129	0.168901	0.0786253	0	0.0539334	0	0.136291	0.108422	0.0453697	0	0	0	0	0.385061	0.290069	0.00328927	0	0	0	0	0	0	0	0	0	0	0.000146406	0	0.28782	0
PRDX4	0.394012	0.163787	0	0.568673	0	0.214915	0.516794	0.258387	0	0	0.251431	0.0738165	0.316405	0	0	0.210809	0	0.42297	0.0672666	0.137824	0	0.37903	0.325973	0.188866	0	0	0	0	0.258872	0.00844381	0.247169	0.497237	0.24937	0.355152	0	0.399929	0	0	0.18579	0.179467	0.0111863	0	0	0	0.421418	0.196747	0	0	0
PRF1	0.146678	0.11493	0.477108	0.61446	0	0.1265	0.0280401	0.483789	0.638517	0.825638	0.321518	0.436738	0.896832	0.181886	0.761128	0.24338	0	0.61562	0.705567	0.518009	0.531253	0.633267	0	0.200442	0.240751	0.332628	0.162564	0.221347	0.171838	0.385857	0.266471	0.0844753	0.423142	0.801725	0	0.167368	0.139385	0.523327	0.498941	0.111851	0.203415	0.467547	0.661874	0.757511	0.361092	0.332801	0.531003	0.424056	0.386522
PRG4	0	0.197247	0.49333	0.227852	0	0.153018	0.164886	0.14984	0.411296	0.535322	0.546136	0.684478	0.427081	0.466804	0.39654	0	0	0.308127	0.0229074	0.551557	0.874444	0.500184	0	0.407511	0.34025	0.430375	0.48802	0.233639	0.555361	0.317367	0.477007	0.00784311	0.725771	0.591122	0	0.0912316	0.161541	0.347544	0.71212	0.0696336	0.922031	0.513537	0.419677	0.530504	0.312857	0.281961	0.226984	0.185245	0.263919
PSMB10	0	0.668142	0.263217	0.174044	0	0.486082	0.503711	0.49016	0.400813	0.567964	0.401049	0.617017	0	0	0.45882	0	0	0.341829	0.225183	0.598151	0.249747	0.402359	0.335192	0	0.409375	0	0.395335	0.283679	0.0649971	0.254393	0.409217	0	0.230331	0.333193	0	0	0	0.155086	0	0.310817	0.514784	0	0.609213	0	0.27722	0.0155671	0.185935	0.22908	0.534496
PTEN	0	0.239393	0.363039	0.269278	0	0.0225105	0.401206	0.356623	0.306489	0.195835	0.26939	0.269673	0.229362	0.151679	0.317791	0.0816903	0	0.411674	0.529382	0.0891165	0.327445	0.273903	0	0.419496	0.14451	0	0	0.386113	0.120248	0.241096	0.107109	0.0336725	0.0156438	0.339131	0.0336444	0.203504	0	0.484248	0.689159	0.252408	0.303806	0.326406	0.438025	0.202301	0.131686	0.30594	0.585918	0	0.129268
PTGDS	0	0.229227	0.0564291	0	0	0.291687	0	0.0642256	0.0171834	0	0.0253962	0	0	0.223288	0	0	0	0	0	0	0	0.424508	0	0.261377	0	0.0179638	0.374228	0.123229	0.189303	0.165794	0.199491	0.314826	0.0465994	0	0.0759085	0	0.242047	0	0	0.105555	0	0.343421	0.11115	0.166723	0	0	0	0.217497	0
PTGS1	0.0112544	0.159449	0.541615	0.383338	0	0.339945	0.538574	0.444492	0.0649937	0.319878	0.48698	0.420362	0.163197	0.154758	0.614903	0.074952	0	0.516062	0.0968055	0.542018	0.337595	0.323822	0.341806	0.35004	0.507281	0.452043	0.779425	0	0.0949835	0.632136	0.101182	0.474661	0.679501	0.625462	0	0	0	0.646095	0.459323	0.469685	0.524412	0.708216	0.155548	0.858784	0.578027	0.667346	0.270601	0.337559	0.580963
PTN	0	0	0	0	0.0330469	0	0	0	0	0	0	0	0	0	0	0	0	0	0	0	0	0	0.189848	0	0	0	0	0	0	0	0	0	0	0	0.0610504	0	0	0	0	0	0	0	0	0	0	0	0	0	0
PTPRC	0	0.19116	0.555542	0.459281	0	0.195507	0.501365	0.837686	0.682511	0.725701	0.543803	0.473701	0.414038	0.118893	0.118345	0.362609	0	0.529979	0.755935	0.408534	0.51124	0.904804	0	0.556301	0.63536	0.674498	0.431777	0.399651	0.719243	0.53928	0.315496	0.306779	0.429012	0.323812	0	0.056725	0.250747	0.328168	0.365918	0	0.850753	0.408227	0.160491	0.313002	0.458091	0.671181	0.286454	0.830078	0.436605
PVALB	0	0.15472	0.469085	0.505323	0	0.235231	0.524992	0.371724	0.476133	0.399695	0.259376	0.611242	0.260571	0	0.119835	0.333446	0	0.450875	0.0615761	0.184613	0.444897	0.623452	0	0.327969	0.310506	0.117023	0.604474	0.155699	0.504083	0.610119	0.7028	0.310973	0.317793	0.631103	0	0.453547	0	0.68078	0.145224	0.363885	0.526427	0.646552	0.062439	0.436366	0.86029	0.344275	0.451957	0.820264	0.439445
RAMP2	0.270269	0.195677	0.318038	0.301041	0	0.219028	0.74098	0.832446	0.253072	0.548372	0.136524	0.492004	0.0384347	0.231021	0.410148	0.08706	0.0695805	0.445814	0.508595	0.28804	0.366152	0.468938	0	0.352286	0.122252	0.39825	0.808125	0.20421	0.28519	0.726608	0.16163	0.507786	0.262813	0.291376	0	0	0.434689	0.359002	0.55909	0.458509	0.478385	0.460382	0.378145	0.534656	0.766494	0.705929	0.338971	0.663297	0.610714
RB1	0	0.300606	0	0	0.10806	0	0	0	0.401816	0.041168	0.170256	0.131323	0	0	0.118386	0	0	0.264965	0.403441	0.178517	0.233459	0.500616	0.0742599	0	0	0.26166	0.119741	0	0.295657	0	0	0.117171	0.173968	0.24675	0.0269811	0	0.430069	0.0805889	0.0512923	0.149724	0.0112048	0	0.354929	0.249192	0.167405	0.349586	0.136563	0.159249	0.212022
RBP5	0	0.340959	0.395055	0.0352816	0	0.254609	0.616636	0.49473	0.405608	0.582799	0.644784	0.740303	0.514675	0.293361	0.380844	0	0	0.89473	0.222603	0.564009	0.849638	0.177119	0	0.176048	0.433764	0.738288	0.18351	0.00151864	0.221191	0.593432	0.0816968	0.221087	0.556972	0.497221	0	0.303478	0.146595	0.536167	0.198264	0.77357	0.230958	0.457759	0.422068	0.133087	0.710699	0.898861	0.621023	0.252282	0.156591
REG4	0	0.742212	0.543878	0.345859	0	0.312282	0.759192	0.844677	0.499903	0.244566	0.642552	0.437984	0.30588	0.0195428	0.341304	0	0	0.508082	0.215943	0.763879	0.224129	0.548915	0.0739013	0.45218	0.318014	0.624192	0.947356	0	0.37805	0.471577	0.482856	0.072367	0.504992	0.581349	0	0.377405	0	0.5146	0.537136	0.27768	0.693374	0.279032	0.660499	0.561446	0.571296	0.306378	0.59516	0.194305	0.284278
RGS1	0	0.495723	0.457328	0.17498	0	0.255745	0.762883	0.530547	0.65681	0.470943	0.400712	0.442461	0.273547	0	0.270549	0	0	0.204821	0.330344	0.357432	0.742003	0.551069	0	0.452626	0.235879	0.512271	0.488271	0.294344	0.431957	0.319908	0.794897	0.275142	0.561775	0.36094	0	0.011888	0	0.819641	0.678942	0.655931	0.810255	0.15148	0.477825	0.457931	0.36401	0.697322	0.393092	0.19137	0.162257
RGS16	0	0.635157	0.325181	0.473718	0	0	0.273992	0.472761	0.809501	0.738278	0.34609	0.451537	0.359786	0.319373	0.131066	0.26601	0	0.471749	0.160882	0.469293	0.774624	0.239335	0.164685	0.0910892	0.206524	0.154302	0.47637	0.337214	0.632759	0.29054	0.244272	0.654315	0.538997	0.307968	0	0.415038	0.0621968	0.496776	0.601893	0.615532	0.523264	0.354254	0.0905958	0.370444	0.269381	0.810119	0.529154	0.339969	0.242028
RGS5	0.3366	0.524861	0.597207	0.644238	0	0	0.000270275	0.81656	0.23161	0.394661	0.169352	0.0981833	0.405781	0	0.510112	0.0014535	0	0.479984	0.786137	0.728306	0.181472	0.698792	0.136893	0.180994	0.157766	0.244539	0.369456	0.304706	0.0758118	0.0258727	0.384222	0.0555525	0.250629	0.616915	0	0.0254158	0	0.305822	0.840969	0.346619	0.575514	0.0141361	0.519505	0.510729	0.447944	0.238115	0.313478	0.633053	0.639299
RIDA	0	0.248453	0	0.0882055	0.0897751	0	0.00125972	0	0.118551	0.565059	0	0	0	0.135649	0	0.413773	0	0	0	0.186931	0.103456	0.159636	0	0	0	0.303603	0	0.193513	0	0	0	0	0.116754	0	0.0400299	0	0	0.269278	0	0	0.0689094	0.29291	0.319993	0.198448	0.127161	0.190261	0.439832	0.278416	0.200013
RNF43	0.0377338	0.385811	0.474673	0	0	0	0.402954	0.773763	0.702106	0.635128	0.541761	0.272554	0.288473	0	0.547321	0	0	0.607863	0.582732	0.509467	0.509055	0.518797	0	0.0219548	0.201325	0.514538	0.306417	0.143207	0.600895	0.263354	0.684211	0.187433	0.371409	0.28008	0	0	0.402882	0.700513	0.60127	0.148095	0.790912	0.8156	0.366111	0.350582	0.272979	0.489407	0.150245	0.173493	0.837251
RORC	0.0661809	0.886722	0.549721	0.342731	0	0.584147	0.40179	0.677828	0.644889	0.780889	0.294603	0.285236	0.462806	0	0.270375	0.241764	0	0.696	0.534832	0.398097	0.399225	0.707217	0.0816999	0	0.382117	0.236821	0.461106	0.110322	0.357194	0.105445	0.503775	0.120471	0.441158	0.301943	0	0.061466	0.3379	0.387776	0.282359	0.429143	0.515916	0.525853	0.34475	0.408759	0.231558	0.828178	0.0806222	0.892513	0.506911
RTKN2	0	0.0571568	0.501315	0.130016	0	0.353295	0.366758	0.735129	0.359385	0	0.558853	0.172158	0.528015	0	0.109929	0.358506	0	0.40299	0.108403	0.245292	0.748657	0.453208	0	0.362993	0.353174	0.697064	0.463501	0.0116685	0.386818	0.448884	0.229949	0	0.308661	0.0506901	0.195744	0	0	0.0753686	0.470455	0.488718	0.436691	0.331668	0.0120695	0.470834	0.549607	0.252349	0.268389	0.0953895	0.639797
RUNX3	0.0774014	0.444236	0.828154	0.343798	0	0	0.497041	0.45076	0.792465	0.514976	0.294395	0.636541	0.607883	0	0.916999	0.391965	0	0.7424	0.661352	0.217828	0.303173	0.266804	0.438459	0.121129	0.206572	0.465837	0.838266	0	0.5468	0.696033	0.342122	0.219959	0.416126	0.335056	0.235479	0	0.181985	0.646585	0.604545	0.760757	0.475595	0.482666	0.277226	0.372633	0.247842	0.48573	0.643194	0.427691	0.793951
S100A12	0	0.428331	0.536985	0.165226	0	0.234994	0.426006	0.176778	0.581387	0.373817	0.489576	0.335733	0.224328	0.343511	0.528202	0	0	0.737389	0.136931	0.397002	0.366445	0.443958	0	0.134566	0.679274	0.75984	0.592945	0.532313	0.171296	0.540744	0.260463	0.425758	0.589882	0.0813589	0	0.0270729	0	0.2487	0.609859	0.646553	0.648912	0.566282	0.578692	0.347573	0.531263	0.244812	0.548457	0.724204	0.742367
S100A9	0	0.101282	0.602938	0	0	0.330203	0.488239	0.312798	0.23804	0.681234	0.205043	0.475134	0.433555	0	0.485537	0	0	0.56179	0.660768	0.407826	0.300077	0.557103	0.153033	0.43202	0	0.323502	0.282205	0	0.404131	0.447959	0.368154	0.485192	0.217932	0.640786	0	0.41369	0.15011	0.319088	0.529583	0.786227	0.396646	0.58327	0.0724808	0.19159	0.256635	0.476509	0.303774	0.424601	0.561158
S100B	0	0	0	0	0	0	0	0	0	0	0	0	0	0.240376	0	0	0	0	0	0	0	0	0	0	0	0	0	0.177766	0	0	0	0.0206524	0	0	0	0	0	0	0	0	0	0	0	0	0	0	0	0	0
SAMD3	0	0.447193	0.369374	0.225453	0	0.275156	0.378086	0.671663	0.508771	0.591069	0.398002	0.731162	0.421126	0	0.720195	0.0272759	0	0.792963	0.527799	0.383866	0.822663	0.331949	0.184992	0.180727	0.337479	0.453384	0.339251	0	0.208706	0.589534	0.579694	0.167268	0.486329	0.497231	0	0	0.00841909	0.249433	0.699923	0.645043	0.787621	0.777805	0.268757	0.537977	0.517762	0.68108	0.320886	0.714823	0.550841
SCGB2A1	0	0.534584	0.758351	0.297848	0	0.482606	0.136774	0.440308	0.370968	0.798641	0.362846	0.354583	0.662108	0.017827	0.501137	0.342027	0	0.0114821	0.739902	0.674095	0.00703054	0.795452	0.152718	0.146731	0.303132	0.65415	0.641343	0.41675	0.0983606	0.713272	0.330444	0.426688	0.356956	0.298595	0	0.412274	0.46894	0.642648	0.249484	0.307704	0.0970546	0.803928	0.649324	0.809973	0.641732	0.463334	0.761471	0.60929	0.417141
SDC1	0	0.389788	0.870027	0.276463	0	0.263054	0.258592	0.317812	0.619253	0.335287	0.368857	0.475806	0.535255	0	0.272197	0.0472467	0	0.469988	0.338432	0.649226	0.636725	0.752091	0	0.196117	0	0.519623	0.0451032	0	0.456387	0.266913	0.325963	0.000296132	0.449698	0.362127	0	0.154563	0.247958	0.43766	0.475555	0.67511	0.109932	0.501313	0.497863	0.54606	0.295978	0.588087	0.717748	0.467816	0.768992
SELE	0	0.346244	0.331369	0.0232687	0	0	0.819712	0.705392	0.625242	0.520453	0.460285	0.171872	0.658871	0.13113	0.790801	0.132797	0	0.681163	0.624674	0.338459	0.317711	0.671086	0.157243	0.0819163	0.2192	0.598941	0.49381	0.462283	0.283955	0.512676	0.284451	0.491233	0.305535	0.406753	0	0.0581644	0.0134018	0.525394	0.587194	0.186972	0.241457	0.789907	0.597998	0.302364	0.616912	0.805393	0.687894	0.635516	0.718995
SELL	0	0.469314	0.0809201	0.184561	0	0.343003	0.888032	0.393921	0.874435	0.443702	0.42049	0.384756	0.243887	0.138298	0.628556	0	0	0.600016	0.599398	0.270281	0.588518	0.864995	0.160752	0.377175	0.563947	0.320017	0.638049	0.534812	0.626938	0.391996	0.0881226	0.287933	0.35572	0.653753	0	0.396245	0.101853	0.192784	0.387093	0.751705	0.633077	0.486789	0.242143	0.563893	0.598459	0.561217	0.710523	0.408998	0.689554
SERPINB3	0	0.500923	0.656993	0.0970826	0	0.100858	0.525752	0.321577	0.583931	0.452901	0.549324	0.717858	0.423368	0.0601817	0.764729	0.0734439	0	0.813759	0.329489	0.886628	0.557462	0.216716	0	0.291394	0.406122	0.509863	0.452558	0.295034	0.313641	0.0818224	0.162686	0.0242951	0.184959	0.188724	0.188131	0.0800402	0	0.31628	0.234786	0.396816	0.425071	0.556946	0.567091	0.607444	0.358311	0.412612	0.562897	0.286918	0.900667
SFRP2	0	0.436284	0.126778	0	0	0	0.287596	0.455413	0.759718	0.488944	0.687787	0.504104	0.189673	0	0.261976	0.13058	0	0.589072	0.0715038	0.481444	0.700104	0.651558	0	0	0.319014	0.553184	0.530693	0	0.4569	0.524044	0	0.0452999	0.340181	0.0651908	0.210923	0.0810485	0	0.283878	0.714495	0.829275	0.512845	0.568891	0.342747	0.501641	0.690624	0.379778	0.760213	0.201051	0.28104
SFRP4	0	0.624065	0.537695	0.0172703	0	0	0.761927	0.18462	0.562257	0.407541	0.505679	0.234708	0.163903	0	0.527537	0	0	0.753656	0.506855	0.697532	0.305588	0.124207	0.0813814	0.20349	0.0742416	0.610387	0.661726	0	0.765989	0.341625	0.379537	0.0952762	0.269776	0.581425	0	0.065283	0.0436007	0.605112	0.615597	0.660321	0.551102	0.376356	0.766026	0.703199	0.16818	0.181713	0.534568	0.376688	0.679897
SFTA2	0	0.545718	0.402338	0.184325	0	0.171523	0.351761	0.446342	0.726185	0.53794	0.435392	0.383098	0.249091	0.102134	0.550097	0	0	0.565489	0.241666	0.730115	0.408107	0.579089	0.181123	0	0.422387	0.214047	0.734802	0.105315	0.623852	0.431985	0.266332	0.366877	0.635293	0.484358	0	0	0.246914	0.156299	0.569847	0.588182	0.385515	0.342352	0.603665	0.653535	0.236914	0.605721	0.410241	0.119805	0.562597
SLC1A3	0	0	0	0	0.189668	0	0	0	0	0	0	0	0	0.0886688	0	0.155565	0.172869	0	0	0	0	0	0	0.155392	0.0938638	0	0	0	0	0	0	0	0	0	0	0.0678135	0.0302154	0	0	0	0	0	0	0	0	0	0	0	0
SLC26A2	0.158015	0.491018	0.61218	0.24764	0	0.535068	0.0706603	0.4093	0.657236	0	0.188304	0.0560035	0.503069	0.288474	0.0346775	0.392068	0	0.446923	0.531763	0.468458	0.612641	0.377136	0	0	0	0.464209	0.655767	0.206666	0.291031	0.279066	0.565319	0.254219	0.497456	0.258559	0	0	0.232176	0.142373	0.410543	0.756039	0.360918	0.298077	0.416641	0.467974	0.302423	0.647751	0.51465	0.257576	0.456572
SLC26A3	0.160894	0.517642	0.461027	0.00485708	0	0.234148	0.415578	0.216175	0.460974	0.352991	0.375454	0.553321	0.369546	0.0139559	0.48573	0.218511	0	0.317379	0.486299	0.591992	0.626591	0.511672	0.472763	0.30145	0.154824	0.346321	0.787354	0.376034	0.898035	0.338635	0.203919	0.192489	0.482273	0.563229	0	0	0.198072	0.414378	0.804032	0.0987132	0.412335	0.0756634	0.522729	0.445491	0.41561	0.462402	0.271897	0.403944	0.462158
SMAD3	0	0.333806	0.608055	0	0	0.160376	0.362024	0.507188	0.22604	0.182462	0.561352	0.0399189	0.49692	0.299748	0.383456	0.419557	0	0.0928795	0.149261	0	0.076932	0.191433	0.247458	0.258837	0.429338	0.210522	0.286201	0	0.452921	0.416564	0.382129	0.17574	0.000489966	0.175059	0	0	0	0.596313	0.29058	0.0258453	0.550485	0	0.458068	0.674014	0.421727	0.49612	0.193796	0.569202	0.255772
SMIM24	0	0.517023	0.427162	0.120416	0	0.354551	0.741033	0.0684483	0.581475	0.463057	0.195191	0.221892	0.595833	0.220924	0.917024	0.117605	0	0.411923	0.552579	0.952797	0.739356	0.0518221	0	0.3812	0.588617	0.524865	0.658086	0.485779	0.358875	0.439607	0.323479	0.172893	0.425255	0.404151	0	0.225755	0	0.146578	0.664323	0.613874	0.279443	0.4947	0.390942	0.551763	0.195039	0.0699939	0.690224	0.790852	0.495347
SOCS1	0	0.614057	0.581394	0.0995887	0	0.197864	0.288602	0.640742	0.867806	0.628761	0.368085	0.304891	0.456491	0.343953	0.377144	0.458079	0	0.357479	0.605923	0.592023	0.373722	0.179703	0.166316	0	0.188476	0.647725	0.464398	0	0.162845	0.0634238	0.156534	0.172454	0.538695	0.572733	0	0	0	0.472202	0.399806	0.754951	0.588281	0.0129796	0.372666	0.754063	0.746884	0.659842	0.839121	0.359757	0.209467
SOCS2	0.0424756	0.0988701	0	0	0	0.0540628	0	0	0.0699416	0	0.0595689	0.102254	0	0	0.241844	0	0	0.148232	0	0.0310141	0	0.0355432	0.0608073	0	0.00028883	0	0.0665061	0.0864023	0	0.0759503	0	0.217947	0	0	0	0	0.240347	0	0	0	0	0.0245163	0	0	0.0175585	0	0.0510415	0	0
SOCS3	0.178019	0.261829	0.199883	0.0173341	0	0.447444	0.54153	0.385314	0.138656	0.0785897	0.165295	0.378411	0.0384788	0	0.226451	0.316541	0	0.60089	0	0	0.580575	0.0660779	0.182725	0	0.280926	0.15359	0.247006	0.22222	0.00557649	0.315559	0	0.226157	0.229686	0.303161	0	0.228883	0.102202	0.457351	0.130564	0	0.45511	0.436006	0.337643	0.522523	0.435552	0	0.373466	0.180364	0.130228
SOS1	0.0198634	0	0.0823967	0.1747	0	0.110139	0.52917	0	0.423673	0.220089	0.355104	0	0.334263	0.470011	0.581866	0.33066	0	0.365489	0.298165	0.10171	0.0281069	0.306457	0	0.249769	0.160742	0.323439	0.258295	0	0.324981	0.0921114	0.26483	0.256884	0.00602019	0.0775065	0	0.343236	0	0.0863339	0.327732	0.394755	0	0.219515	0.283976	0.171372	0.364979	0.159655	0.101408	0.356162	0.297364
SOX17	0.0256834	0.119903	0.0675101	0.58081	0	0.437634	0.419748	0.605591	0.290108	0.524323	0.65719	0.811258	0.392122	0.219948	0.306742	0.266488	0	0.788554	0.107029	0.463934	0.426996	0.446824	0	0.367497	0.0473618	0.589968	0.282342	0	0.478648	0.202013	0.261824	0.18034	0.674838	0.614079	0.157748	0	0	0.511628	0.231172	0.428781	0.289872	0.50542	0.465087	0.802628	0.221726	0.38702	0.431489	0.804279	0.339254
SOX9	0.0637366	0	0	0	0	0	0	0	0	0	0.148035	0	0	0.18766	0	0.027815	0.180564	0	0	0	0	0	0	0	0.0619245	0.0948964	0	0.126504	0	0.0962461	0	0	0.0262704	0	0	0.144735	0.0583327	0	0	0	0	0	0	0	0	0	0	0.0743155	0
SPARC	0	0.0565609	0	0.317839	0	0	0	0	0	0	0	0	0	0	0	0	0.0200705	0	0	0.115713	0.0290366	0	0	0.0953177	0	0	0	0	0	0	0	0	0	0	0	0	0	0	0	0	0.0103557	0	0.0586136	0	0	0	0.00687322	0	0
SPARCL1	0	0	0	0.184607	0	0	0	0.0190104	0	0	0.175814	0	0	0	0	0	0.0375335	0	0.0257262	0	0	0	0	0	0	0	0	0	0	0	0	0	0	0	0.286338	0.104349	0.0256646	0.150968	0	0	0	0.183832	0	0	0	0	0	0	0.0460528
SPIB	0.0115206	0.708547	0.631445	0.345083	0	0.496069	0.83737	0.439996	0.358731	0.628463	0.38895	0.375194	0.843077	0	0.271662	0.153853	0	0.0749611	0.694125	0.369945	0.758589	0.301257	0.128636	0.39495	0.254287	0.830202	0.432468	0	0.312265	0.359451	0	0.641543	0.305081	0.741417	0.143679	0	0.309154	0.789566	0.819107	0.315077	0.302479	0.319501	0.802868	0.461624	0.362034	0.843568	0.416252	0.866673	0.428911
SPON2	0	0.202833	0.902688	0.275051	0	0	0.340401	0.684782	0.468883	0.261958	0.127171	0.372554	0.689467	0.0737886	0.446654	0.358731	0	0.782807	0.471849	0.447685	0.559816	0.558454	0.154042	0.249528	0	0.661186	0.429317	0.387142	0.539045	0.240463	0.124403	0.331185	0.340754	0.319271	0	0	0.130371	0.780205	0.101993	0.665451	0.208528	0.682245	0.714419	0.437967	0.224323	0.405096	0.47188	0.538117	0.449015
SSR4	0.177998	0.369119	0.197606	0	0	0	0.373817	0.0119082	0.0306653	0.312016	0.317644	0.0622684	0.473464	0	0.56008	0.16636	0	0.0474664	0.294081	0.217328	0	0	0.146427	0	0.212535	0.000818203	0	0.264596	0.290866	0	0.304324	0	0.398084	0	0.257906	0.408029	0	0.380987	0.0310838	0.127699	0	0.0641251	0	0.355967	0.196204	0	0.366374	0.303616	0
SST	0	0.423965	0.298641	0.242818	0	0.653973	0.183044	0.68932	0.845541	0.37402	0.736477	0.3899	0.566419	0.0180873	0.345729	0.266207	0	0.742768	0.359351	0.276765	0.674687	0.447907	0	0.21953	0.38496	0.600333	0.420904	0.39692	0.487311	0.109814	0.121378	0	0.107515	0.459996	0	0	0.059964	0.375153	0.0381643	0.567164	0.399239	0.389633	0.527415	0.648824	0.332764	0.63132	0.864568	0.536744	0.47413
STAT1	0	0	0.263523	0.0752986	0	0.540881	0.235928	0.100929	0	0.0778136	0	0	0	0.0613507	0.00196532	0	0.251759	0.16357	0	0	0	0.298685	0	0.226836	0.132493	0.16239	0.457029	0	0	0.0589693	0.505717	0.331535	0	0.462436	0.156284	0.0926793	0	0	0	0	0.107643	0	0	0.00376207	0.175707	0.106251	0.0782164	0.267489	0
STAT2	0.0477144	0.118583	0.435468	0	0.16299	0.0825771	0	0.50852	0	0.332755	0.117229	0	0.485036	0.208904	0.22688	0.0185711	0	0.378468	0.114262	0.444854	0	0.397083	0	0.310334	0.0534893	0	0.410817	0.0281885	0.545356	0.129066	0.201025	0.184641	0	0.149463	0	0.0514061	0.525406	0.240234	0.27323	0.434424	0.316766	0.207218	0.593839	0.243263	0.00568419	0.470732	0	0.248371	0.299541
STAT3	0	0	0.389743	0.146323	0	0.134158	0	0.0460034	0.18935	0	0	0	0	0.13019	0	0	0.175411	0	0.0154411	0.0259902	0.188412	0	0.0683816	0	0	0.132168	0.205486	0	0.228894	0.143451	0.124736	0.127342	0	0.19722	0	0	0	0.0668885	0	0.132997	0	0	0.209866	0	0	0	0	0	0
STAT4	0.0748461	0.533105	0.487464	0.177286	0	0.205667	0.0893052	0.410352	0.491333	0.472077	0.370381	0.874736	0.429498	0.146319	0.153023	0.366643	0	0.47687	0.28231	0.455591	0.466565	0.479879	0	0	0.489232	0.19334	0.675198	0	0.951485	0.312034	0.391265	0.176514	0.383243	0.530477	0	0	0.538855	0.680526	0.393601	0.0669411	0.373623	0.634403	0.507382	0.368089	0.653721	0.549117	0.419823	0.355385	0.52707
STAT5B	0.0779185	0.368367	0.11977	0.221485	0	0.0625168	0	0	0.234444	0.0295602	0.404722	0	0	0.0984245	0.258135	0	0.0498049	0.0845495	0	0	0.522204	0.363974	0	0.0706078	0.0519158	0.0800994	0	0	0.0837008	0.276782	0	0.26313	0.156953	0	0	0	0.0417164	0.0826516	0.135483	0.312815	0.467318	0	0.339673	0.187251	0.452831	0.174978	0.0790705	0.185471	0.101532
STAT6	0	0.581772	0.256028	0.283495	0	0.250003	0.164249	0.682041	0.25192	0.297534	0.331712	0.490068	0.348437	0	0.587954	0.464423	0	0.445055	0.613985	0.168604	0.122945	0.409446	0	0.300639	0.324001	0.820232	0.493956	0.114729	0.534109	0.769731	0.560603	0	0.592201	0.39422	0.167154	0.159311	0	0.660899	0.506437	0.362577	0.731546	0.118256	0.404911	0.592968	0.427936	0.309292	0.446298	0.415885	0.748699
STMN1	0.306333	0.176487	0	0	0	0	0.227822	0	0	0.0802867	0.229096	0	0	0	0.0049203	0.232294	0	0.171876	0	0	0.259818	0.178579	0	0	0.0874871	0	0.305922	0	0	0.0169867	0.057763	0	0.165317	0	0	0	0.185309	0.0541896	0	0	0.327972	0.145723	0.191747	0	0	0	0	0	0
SYK	0	0.869157	0.360729	0.17523	0	0.611654	0.611074	0.493194	0.217371	0.31973	0.811581	0.421747	0.218442	0.0686563	0.211397	0	0	0.474564	0.710767	0.216688	0.608823	0.621666	0	0.0680847	0.466083	0.449426	0.83128	0	0.291758	0.515297	0.337953	0.198013	0.100723	0.483628	0	0	0	0.462202	0.556221	0.373536	0.334776	0.121182	0.411382	0.463187	0.095724	0.190258	0.538134	0.492634	0.505834
TAT	0	0.55652	0.553322	0.634145	0	0.0229929	0.242279	0.529281	0.219162	0.32287	0.657879	0.48272	0.315241	0	0.111293	0	0	0.358285	0.465424	0.648291	0.649418	0.63489	0.217741	0.050473	0.295591	0.16101	0.555676	0.178865	0.503207	0.168992	0.197973	0	0.541279	0.575792	0	0	0.44438	0.741711	0.338851	0.616547	0.219369	0.317484	0.478453	0.674657	0.478598	0.791655	0.34475	0.0955428	0.530318
TBX21	0	0.578613	0.904592	0.0849334	0	0.414115	0.790585	0.195541	0.246642	0.40285	0.435189	0.156824	0.28895	0	0.678018	0.307202	0	0.951237	0.47158	0.447977	0.344276	0.178558	0	0.670616	0.298606	0.202183	0.513751	0	0.457886	0.356223	0.345224	0.00547151	0.296124	0.62476	0.00786841	0.394548	0	0.502153	0.4783	0.192001	0.499293	0.835736	0.491348	0.896989	0.713884	0.544609	0.482225	0.159853	0.253488
TC2N	0.263753	0.475201	0.406761	0	0	0.594203	0.401767	0.23707	0	0.851927	0.314119	0.274046	0.347139	0	0.552659	0.0922893	0	0.183936	0.348791	0.640331	0.156753	0.492141	0.336733	0.326095	0	0.817675	0.0826822	0.120598	0.199186	0.312388	0.380909	0.538312	0.372221	0.108392	0	0.195851	0.418975	0.719866	0.684948	0.457486	0.523277	0.393348	0.193985	0.0690311	0.502372	0.274268	0.259579	0.36282	0.728585
TCF4	0.416495	0	0	0.152025	0	0.107961	0	0	0	0	0	0	0.194879	0.0975452	0.0217453	0.0354177	0	0	0	0.274023	0.0608482	0.335701	0.0450987	0	0	0.00611498	0.206206	0	0	0.0159001	0.202929	0	0.133624	0.0244928	0	0.1224	0.407221	0	0	0	0	0.317354	0	0	0	0.0317682	0.260946	0.21485	0
TCF7	0.0350452	0.737594	0.483247	0.0556314	0	0.427441	0.451521	0.141861	0.673394	0.541721	0.770559	0.381703	0.692288	0.220493	0.416674	0	0	0.518013	0.155404	0.727353	0.441709	0.749345	0	0.0847489	0.0379979	0.716371	0.200016	0.366567	0.189036	0.77182	0.351722	0.240027	0.1621	0.334856	0	0.121345	0.140432	0.469258	0.627668	0.310016	0.762884	0.3457	0.171501	0.658366	0.445693	0.836904	0.75988	0.787378	0.262944
TCIM	0.363822	0.428977	0.530188	0.250632	0	0	0.578588	0.665726	0.384323	0.454966	0.65143	0	0.255502	0.133701	0.485945	0.109688	0	0.448546	0.405429	0.437519	0.501912	0.53416	0	0.220383	0.13631	0.318438	0.360013	0	0.792795	0.558759	0.256074	0.256917	0	0	0	0.166198	0	0.393594	0.417657	0.578947	0.146999	0.362715	0.580212	0.458005	0.309423	0.211085	0.45043	0.325914	0.192779
TCL1A	0	0.712965	0.559832	0.169302	0	0.347205	0.490426	0.79343	0.510005	0.118473	0.175601	0.811975	0.677562	0.103677	0.366938	0.0781528	0	0.585734	0.0425288	0.394497	0.362754	0.535697	0.38426	0.227	0.162311	0.314902	0.37124	0.00355241	0.495983	0.199811	0.0723439	0.177403	0.935584	0.75633	0	0	0.0595415	0.117307	0.292427	0.76847	0.34602	0.678489	0.379295	0.519868	0.564304	0.448432	0.28361	0.765409	0.498703
TFF2	0.129681	0.334245	0.668155	0.496255	0	0.270774	0.641908	0.696651	0.576266	0.155725	0.341397	0.749538	0.313465	0.150712	0.486691	0.275651	0	0.86307	0.390452	0.391427	0.569998	0.424606	0.126894	0	0.143554	0.853444	0.534031	0	0.325307	0.458594	0.161916	0.164623	0.832805	0.337342	0	0.178837	0.105042	0.37438	0.621378	0.767137	0.591271	0.24397	0.716852	0.623286	0.589324	0.713168	0.551482	0.167033	0.506086
TFF3	0	0.405498	0.30177	0.282408	0	0.32812	0.455221	0.583862	0.621104	0.858382	0.216346	0.474805	0.403219	0	0.576683	0.346384	0	0.620874	0.419974	0.837065	0.872558	0.456123	0	0.102668	0	0.0923055	0.613708	0.0426283	0.502365	0.636791	0.378061	0	0.690331	0.210766	0	0	0.242975	0.0900854	0.657141	0.358979	0.352379	0.666187	0.483598	0.664262	0.763793	0.418723	0.435508	0.85912	0.313047
TFPI	0	0.296379	0.181849	0.250019	0	0.180426	0.338447	0.36702	0.261199	0.678949	0.1599	0.516738	0.62352	0.0878272	0.416203	0.0297089	0.0830163	0.561025	0.682604	0.869129	0.360145	0.587754	0	0.00787009	0.118658	0.529558	0.769671	0	0.43456	0.545665	0.238134	0.266187	0.308757	0.452458	0	0.0555931	0.310589	0.606277	0.487989	0.331573	0.491772	0.345778	0.310634	0.475827	0.253416	0.252224	0.375937	0.0250319	0.104152
TGFB1	0	0.361171	0.242394	0.126872	0	0	0.0329319	0.228064	0.447352	0.429807	0.306213	0.442143	0.213002	0.195184	0.379744	0.613407	0	0.325679	0.140291	0.126048	0.673807	0.0458997	0.00162127	0.366698	0	0.225716	0.399309	0.10097	0.386331	0	0	0.479431	0	0.162248	0.0944796	0.090565	0.386187	0.188609	0.430942	0.354259	0.134466	0.191168	0.536801	0.271161	0.400981	0.311704	0.0426254	0.56305	0.482631
TIGIT	0	0.669439	0.100955	0.0242936	0	0.100765	0.392638	0.127429	0.632443	0.428621	0.598915	0.264087	0.485366	0	0.746906	0	0	0.536798	0.579453	0.673877	0.561079	0.772134	0.452806	0.439449	0.206433	0.690278	0.28831	0.376165	0.308527	0.583026	0	0.210119	0.194699	0.459549	0	0.284008	0	0.518061	0.603856	0.696527	0.590948	0.788902	0.00440737	0.58356	0.207021	0.233436	0.509485	0.364131	0.822551
TM4SF4	0	0.477679	0.364008	0.514389	0	0.339433	0.536213	0.570527	0.458001	0.501179	0.547555	0.507817	0.649377	0.314342	0.107437	0.154128	0	0.339687	0.182887	0.415746	0.442407	0.518544	0.0672526	0.349717	0.104944	0.332716	0.341123	0	0.714604	0.0530596	0.280762	0.0933684	0.451986	0.523645	0	0	0.381164	0.367359	0.31359	0.442541	0.536564	0.423427	0.583998	0.620323	0.657934	0.358664	0.133712	0.535845	0.73484
TMEM100	0	0.193863	0.118699	0.148596	0	0.32002	0.400574	0.334026	0.46083	0.368	0.0118047	0.0388523	0.421629	0	0.339342	0.276237	0	0.413584	0	0.155585	0.422539	0.146999	0.0906984	0.218777	0.0774473	0.47913	0.367218	0	0.453544	0.0989347	0.182837	0.448648	0	0.571207	0	0.0385497	0.0395621	0.30198	0.493261	0.0542228	0.117077	0.662315	0.231891	0.498354	0.472235	0.416978	0.635247	0.745106	0.337261
TMPRSS2	0	0.393611	0.15078	0	0	0.506647	0.488538	0.65519	0.698182	0.0710237	0.475953	0.752917	0.618615	0	0.734971	0	0	0.148282	0.126234	0.365534	0.571952	0.604284	0.0933766	0.180202	0.121735	0.668062	0.472218	0.18755	0.406277	0.719356	0.243813	0.169011	0.214161	0.635107	0	0.210673	0	0.514376	0.341171	0.04169	0.451856	0.515212	0.232235	0.622022	0.312739	0.157446	0.577699	0.729358	0.0840712
TNF	0.310334	0.632004	0.399062	0.47126	0	0.487817	0.29091	0.261093	0.397348	0.183223	0.412463	0.544086	0.854562	0.144742	0.51281	0.0202106	0	0.856873	0.546532	0.686365	0.587383	0.45354	0	0.128013	0.468461	0.366729	0.280119	0	0.505991	0.333724	0.547727	0.14095	0.348516	0.320372	0	0.276351	0.342672	0.799281	0.898757	0.204335	0.412466	0.063653	0.533711	0.544191	0.572813	0.395075	0.221225	0.597345	0.388306
TNFRSF13C	0	0.205721	0.33014	0.543414	0	0.0821734	0.45198	0.336856	0.242011	0.0892974	0.441837	0.42858	0.339745	0	0.514237	0.156256	0	0.431118	0.427323	0.41514	0.360671	0.490594	0.079943	0.727927	0.0701327	0.401866	0.159408	0	0.284423	0.391673	0.376514	0.0552005	0.296102	0.501893	0.237288	0.323291	0.099319	0.129729	0.657652	0.795817	0.449579	0.0623514	0.15169	0.728686	0.514937	0.340903	0.42924	0.555398	0.489868
TNFRSF17	0.0564694	0.311304	0.221239	0.177607	0	0.467577	0.277612	0.666605	0.11088	0.491518	0.682848	0.240381	0.635899	0	0.12883	0.140396	0	0.560438	0.448163	0.557928	0.839981	0.591917	0	0.529806	0.135645	0.401284	0.542656	0	0.261175	0.462694	0.636238	0.464681	0.29259	0.496252	0	0.0632156	0	0.742499	0.601812	0.378576	0.20261	0.595922	0.831891	0.909201	0.459168	0.668081	0.488982	0.825727	0.526716
TNFRSF1B	0.0355353	0.428276	0	0.254834	0	0.179564	0.0817844	0.183548	0.0786946	0.296628	0.174431	0.377196	0.349807	0.282857	0.495656	0.0713836	0	0.424579	0.04864	0.827772	0.438764	0.218673	0.0826226	0	0.328658	0.517592	0.636319	0.0329703	0.206486	0.309465	0.35396	0.0767095	0.328771	0.326748	0	0.0281575	0.143695	0.0763255	0.133575	0.508818	0.600041	0.0759346	0.273304	0.524647	0.414359	0.823192	0.670375	0.383166	0.719503
TNFRSF9	0	0.758641	0.611826	0.224935	0	0	0.225891	0.443929	0.509611	0.268483	0.219475	0.23067	0.141001	0	0.910405	0.230046	0	0.482888	0.456494	0.350165	0.680631	0.437901	0.357145	0.245459	0	0.776164	0.564589	0.383316	0.371585	0.500323	0.240733	0.117749	0.343042	0.72212	0	0.0759067	0	0.302013	0.828345	0.149514	0.645131	0.330903	0.73059	0.632266	0.360988	0.583716	0.724855	0.691822	0.756982
TOX	0.0355614	0.286878	0.412097	0.0998374	0	0.342578	0.355724	0.191864	0.47437	0.326058	0.206579	0	0.662771	0.0106553	0.727545	0.190513	0	0.163904	0.490148	0.394142	0	0.367652	0.0620715	0.345625	0.389754	0.399003	0.213264	0.142308	0.407322	0.144674	0.479275	0.54245	0.294147	0.613149	0	0.249836	0.322143	0.427276	0.506169	0.36407	0.0232018	0.374812	0.470886	0.175957	0.0229708	0.177352	0.563004	0.256807	0.386621
TP53	0.0144472	0	0	0	0	0.129487	0	0	0	0.0575258	0.251843	0.180224	0.268013	0.267638	0	0.314874	0.137463	0.16645	0	0	0	0.088144	0	0	0	0	0.048929	0.34162	0	0.286813	0.103001	0.217203	0	0	0	0.0473619	0	0	0.0659681	0.0941721	0.286043	0.0255163	0.164388	0	0	0	0	0.0307382	0.0726651
TRAC	0	0.53989	0.686607	0.603194	0	0.0291864	0.657002	0.377619	0.311151	0.313404	0.626447	0.530736	0.17516	0.0430169	0.504913	0.0193153	0	0.0168225	0.175873	0.269285	0.543867	0.411315	0.388026	0.575781	0.146592	0.888899	0.442284	0.452052	0.3248	0.572278	0.461272	0.362596	0.727094	0.271401	0	0	0.38366	0.546197	0.352653	0.374631	0.51634	0.0947102	0.253681	0.720766	0.458682	0.575308	0.27389	0.640529	0.303399
TRAT1	0	0.573005	0.767382	0.426153	0	0.263503	0.335585	0.663236	0.286404	0.716065	0.559041	0.150313	0.474639	0.242763	0.212854	0	0	0.723264	0.446197	0.777343	0.49158	0.229503	0	0.360742	0.284184	0.467628	0.695261	0	0.302696	0.172143	0.30811	0.237344	0.144178	0.471139	0	0.35328	0.207911	0.701362	0.516176	0.574828	0.729582	0.617948	0.772674	0.422145	0.745856	0.260559	0.729656	0.455581	0.304859
TREM2	0.0428562	0.539517	0.4649	0.472049	0	0.452677	0.529935	0.666698	0.544473	0.346605	0.609421	0.467675	0.446179	0	0	0.0206615	0	0.623057	0.41456	0.54145	0.40621	0.395604	0.0732069	0.488152	0.0758568	0.548981	0.441403	0.184831	0.519231	0.172445	0.29187	0.0845823	0.187231	0.12796	0	0.00429296	0.23469	0.373842	0.400152	0.576628	0.335093	0.489	0.491691	0.404761	0.495732	0.529949	0.133866	0.566144	0.439543
TUBA1B	0	0	0.0615702	0	0	0	0	0	0	0	0	0	0	0	0	0	0	0	0	0	0.149621	0.00243471	0.201634	0	0	0	0	0.144295	0	0	0	0	0	0	0	0.343025	0	0	0	0	0	0	0	0	0	0	0	0	0
TUBB	0	0	0.0364986	0	0.0551288	0	0	0.0508452	0	0.0806907	0.237388	0.17658	0	0.206103	0	0	0	0.170859	0	0.0885138	0	0	0.39704	0.297536	0.267954	0	0	0	0	0	0.301203	0	0.0876905	0.214413	0	0	0.0281203	0.228104	0	0	0.232042	0.325347	0	0	0.0590369	0.0129842	0.178781	0.0718672	0
TXLNA	0.199409	0.512295	0.0760803	0.303502	0	0.130816	0	0.110654	0.224707	0.349149	0	0.0576233	0.0205693	0.0161089	0	0	0	0	0	0.12388	0.231116	0	0	0.216934	0.114289	0.240159	0.128945	0.442221	0.0721389	0.345755	0	0.166533	0.165361	0.288263	0.0065235	0.251959	0.205431	0.506894	0.148219	0.209936	0.0494552	0.179233	0.132967	0.0244759	0	0.0165345	0.0131725	0.0833028	0.0780999
UBE2C	0.0918252	0.176724	0.496101	0	0	0	0.414731	0.217376	0.401404	0.240606	0.395159	0.37152	0.0817262	0.171584	0.638161	0.242008	0	0.620017	0.484417	0.0321733	0.133838	0.624014	0.10853	0.332886	0.251043	0.26047	0.233514	0.456777	0.0352434	0.558191	0.0610131	0.360966	0.451523	0.127144	0.00384939	0.162837	0	0.473728	0.300223	0.598867	0.324862	0.401711	0.24845	0.00696009	0.0965553	0.303344	0.18357	0.348565	0.359924
VCAN	0	0	0	0	0	0	0	0	0.228543	0	0	0.0100977	0.120554	0	0	0.242045	0	0.17118	0	0	0	0	0	0	0	0	0	0.119663	0	0.244415	0.340408	0.39693	0.106279	0	0	0.372388	0	0	0	0	0	0	0	0	0	0	0	0	0.085987
VEGFA	0.224769	0.132987	0.0671443	0	0	0.128255	0	0.0651197	0.348742	0	0.412383	0	0.00480951	0.0256002	0.36221	0.159533	0	0.0847862	0	0.0859227	0.00918237	0.330915	0	0.15344	0.0815236	0	0.102177	0.126826	0.283696	0	0.351673	0.532352	0.259115	0.130501	0	0.124156	0	0.367669	0.424563	0.519934	0	0.081736	0.135641	0.108134	0	0.244151	0	0.153625	0.225358
VSIG4	0	0.379894	0.575513	0	0	0.489345	0.0926022	0.324527	0.346418	0.642043	0.287252	0.241394	0.462429	0.0928502	0.599773	0.566305	0	0.480029	0.0787028	0.13437	0.247756	0.487078	0.0636932	0.645902	0.410368	0.289647	0.429407	0.000538719	0.283425	0.424245	0	0	0.581985	0.160713	0	0	0.245345	0.645979	0.495871	0.0947608	0.232547	0.425388	0.790073	0.317386	0.123041	0.207576	0.251153	0.128617	0.368071
VSIR	0.108857	0.58513	0.546778	0.181247	0	0.0146394	0.341794	0.546826	0.297467	0.36182	0.190888	0.754628	0.346903	0.00611101	0.622021	0	0	0.476807	0.763064	0.472059	0.333715	0.426579	0.0216468	0.304827	0	0.155062	0	0.425015	0.496993	0.24902	0.24849	0.192318	0.494712	0.0244749	0.131174	0.272105	0	0.421593	0.713111	0.346925	0.588762	0.305405	0.894643	0.241537	0.35613	0	0.195539	0.0150968	0.223881
VWF	0.216183	0.45183	0.788974	0.251226	0	0	0.54134	0.67504	0.617476	0.262249	0.572483	0.398763	0.381908	0.106976	0.529306	0.09635	0	0.371517	0.0910481	0.362883	0.476971	0.177962	0.426328	0.31642	0.194285	0.674391	0.54573	0.560353	0.529442	0.519416	0.50098	0.500931	0.251349	0.436428	0.269967	0	0.350831	0.863421	0.275962	0.397959	0.675547	0.264086	0.596704	0.664415	0.779572	0.00786017	0.491752	0.534829	0.147616
XBP1	0.254033	0.190196	0.298089	0.147337	0.163549	0.331458	0.297671	0.276231	0.0248718	0	0.614969	0.0963256	0.33248	0	0.551827	0	0	0.574662	0.384467	0.519693	0.157381	0	0	0	0.127766	0.492156	0.305264	0.542359	0.195819	0.174957	0.147395	0.0161488	0.52144	0.31583	0.229668	0	0.24717	0.406469	0.000880843	0.250952	0	0.0138828	0.0831794	0.131681	0	0.331404	0.010799	0	0.339409
ZNF683	0	0.572377	0.734484	0	0	0.158924	0.190839	0.159477	0.431991	0.423399	0.693257	0.596692	0.605621	0	0.503764	0	0	0.233401	0.371746	0.089118	0.345953	0.325561	0.0743861	0.247365	0.196036	0.132539	0.518999	0.274596	0.386989	0.527349	0.432818	0	0.166943	0.468184	0	0	0.0343821	0.626106	0.860843	0.36646	0.622517	0.278702	0.192773	0.51603	0.550717	0.600005	0.0940715	0.79608	0.844013
[truncated: 431 more columns]

## Sheet: Fig2d_Interferon
Timepoint	Perturbed	FirstNeighbor	SecondNeighbor	Unperturbed
Training (Epoch=5)	-1.67061	0.949097	0.981692	1.52544
Training (Epoch=10)	-1.67061	0.753825	0.631856	1.09996
Training (Epoch=15)	-1.67061	0.676718	0.447589	0.866755
Training (Epoch=20)	-1.67061	0.60532	0.334528	0.703865
Training (Epoch=25)	-1.67061	0.579724	0.257621	0.605397
Training (Epoch=30)	-1.67061	0.5504	0.21359	0.536684
Training (Epoch=35)	-1.67061	0.538675	0.173272	0.485525
Training (Epoch=40)	-1.67061	0.523473	0.149957	0.448166
Training (Epoch=45)	-1.67061	0.515836	0.124561	0.415419
Post-Training	-1.67061	0.508805	0.109157	0.393202

## Sheet: Fig2e_Unperturbed_vs_Perturbed
	setSize	enrichmentScore	NES	pvalue	p.adjust	qvalue	rank	leading_edge	core_enrichment
GSE10325_BCELL_VS_MYELOID_UP	21	-0.908019	-1.6604	4.57008e-05	0.121747	0.121747	15	tags=14%, list=3%, signal=14%	LTB/BCL2/BANK1
CYCLIN_D1_KE_.V1_DN	25	-0.848611	-1.60688	0.000701707	0.623116	0.623116	52	tags=32%, list=11%, signal=30%	IFNAR1/TXLNA/ERBB2/A2M/MX1/IFIT3/CAV1/CXCL3
FARMER_BREAST_CANCER_CLUSTER_1	20	-0.869467	-1.58296	0.000673622	0.623116	0.623116	27	tags=25%, list=6%, signal=25%	IGHG1/MX1/ISG15/CD38/IFIT3
TARTE_PLASMA_CELL_VS_PLASMABLAST_UP	39	-0.788742	-1.58163	0.00118753	0.790542	0.790542	42	tags=28%, list=9%, signal=28%	NCAM1/FEZ1/HLA-B/SSR4/PTGDS/C1S/MX1/NELL2/APOE/SDC1/ACTB
GSE46606_IRF4_KO_VS_WT_UNSTIM_BCELL_DN	17	-0.879753	-1.56362	0.00148375	0.790542	0.790542	42	tags=41%, list=9%, signal=39%	TNF/HLA-B/SOCS3/CD38/JAK2/CXCL3/FAS
GSE42088_UNINF_VS_LEISHMANIA_INF_DC_8H_UP	19	0.817664	1.63281	0.00529159	0.934896	0.934896	39	tags=26%, list=8%, signal=25%	TUBB/NF1/PRDX4/NT5E/FN1
MARTENS_TRETINOIN_RESPONSE_DN	18	0.81038	1.59225	0.00583362	0.934896	0.934896	85	tags=67%, list=18%, signal=57%	TUBA1B/STMN1/NF1/JUN/FADD/ORC6/MYC/CDK1/XBP1/RGS16/CENPV/TNFRSF13C
GSE15735_2H_VS_12H_HDAC_INHIBITOR_TREATED_CD4_TCELL_UP	16	0.835785	1.58479	0.00430306	0.934896	0.934896	10	tags=19%, list=2%, signal=19%	STMN1/HIF1A/RB1
GSE37301_HEMATOPOIETIC_STEM_CELL_VS_RAG2_KO_NK_CELL_DN	20	0.772704	1.55989	0.0132208	0.934896	0.934896	52	tags=25%, list=11%, signal=23%	STMN1/CDK6/NT5E/GPR34/CDK1
GOBP_B_CELL_RECEPTOR_SIGNALING_PATHWAY	23	-0.822322	-1.53832	0.00468291	0.934896	0.934896	22	tags=17%, list=5%, signal=17%	IGHG1/CD38/BCL2/BANK1
HP_DEHYDRATION	17	0.795994	1.5374	0.0107402	0.934896	0.934896	41	tags=29%, list=9%, signal=28%	STAT3/CDKN2C/CDKN1B/TGFB1/CDKN1A
GSE2706_R848_VS_R848_AND_LPS_2H_STIM_DC_DN	26	-0.807096	-1.53082	0.00534717	0.934896	0.934896	37	tags=23%, list=8%, signal=23%	SLC1A3/STAT2/SOCS3/ISG15/IFIT3/CXCL3
GSE22886_NAIVE_BCELL_VS_MONOCYTE_UP	20	-0.840631	-1.53046	0.00291509	0.934896	0.934896	5	tags=10%, list=1%, signal=10%	LTB/BANK1
REACTOME_INTERLEUKIN_1_FAMILY_SIGNALING	16	0.805649	1.52765	0.0141834	0.934896	0.934896	44	tags=31%, list=9%, signal=29%	STAT3/IL1RAP/PSMB10/MYD88/SMAD3
GOBP_REGULATION_OF_TRANSPORTER_ACTIVITY	16	-0.858083	-1.52058	0.00552974	0.934896	0.934896	15	tags=25%, list=3%, signal=25%	INS/BCL2/CAV1/ACTB
GSE32986_CURDLAN_HIGHDOSE_VS_GMCSF_AND_CURDLAN_HIGHDOSE_STIM_DC_DN	26	-0.801589	-1.52037	0.0057707	0.934896	0.934896	42	tags=31%, list=9%, signal=30%	TNF/HLA-B/SOCS3/ISG15/JAK2/ICOSLG/CXCL3/FAS
GOBP_ENDOCYTOSIS	45	-0.737031	-1.51214	0.0076889	0.934896	0.934896	32	tags=9%, list=7%, signal=9%	VEGFA/APOE/CAV1/ACTB
GSE37301_CD4_TCELL_VS_GRANULOCYTE_MONOCYTE_PROGENITOR_DN	19	0.755707	1.50909	0.0276971	0.934896	0.934896	33	tags=16%, list=7%, signal=15%	NF1/NT5E/PSMB10
GSE4984_UNTREATED_VS_GALECTIN1_TREATED_DC_DN	25	-0.794199	-1.50385	0.00803996	0.934896	0.934896	33	tags=16%, list=7%, signal=16%	IGKC/CDK4/NELL2/BANK1
FLETCHER_PBMC_BCG_10W_INFANT_BCG_STIMULATED_VS_UNSTIMULATED_10W_UP	30	-0.776232	-1.50284	0.00799771	0.934896	0.934896	58	tags=27%, list=12%, signal=25%	TNF/FEZ1/STAT1/MX1/ISG15/CD38/IFIT3/CXCL3
GSE22935_WT_VS_MYD88_KO_MACROPHAGE_12H_MBOVIS_BCG_STIM_DN	15	-0.86512	-1.50251	0.010826	0.934896	0.934896	26	tags=33%, list=5%, signal=33%	ISG15/BRAF/PTGS1/FAS/ACTB
BLANCO_MELO_COVID19_SARS_COV_2_POS_PATIENT_LUNG_TISSUE_UP	20	-0.82358	-1.49942	0.00563577	0.934896	0.934896	27	tags=20%, list=6%, signal=20%	TNF/MX1/ISG15/IFIT3
GSE22886_NAIVE_BCELL_VS_BLOOD_PLASMA_CELL_UP	17	-0.842117	-1.49673	0.00987534	0.934896	0.934896	10	tags=24%, list=2%, signal=24%	LTB/GNG11/PTGS1/BANK1
GSE22886_NAIVE_CD8_TCELL_VS_MEMORY_TCELL_UP	16	-0.841996	-1.49207	0.00940426	0.934896	0.934896	23	tags=25%, list=5%, signal=25%	NKG7/NELL2/ATM/PDGFRB
GSE10325_LUPUS_BCELL_VS_LUPUS_MYELOID_UP	16	-0.841768	-1.49166	0.00951825	0.934896	0.934896	50	tags=19%, list=10%, signal=17%	IGKC/TCF4/BANK1
GSE10325_CD4_TCELL_VS_BCELL_UP	24	-0.788194	-1.48954	0.0122717	0.934896	0.934896	63	tags=21%, list=13%, signal=19%	SOCS2/ID2/STAT5B/NELL2/ANXA1
HP_DECREASED_CIRCULATING_IGG_LEVEL	16	-0.835871	-1.48122	0.0127156	0.934896	0.934896	20	tags=19%, list=4%, signal=19%	MS4A1/ATM/FAS
REACTOME_INTERLEUKIN_10_SIGNALING	31	0.659133	1.47858	0.0207944	0.934896	0.934896	113	tags=32%, list=24%, signal=26%	STAT3/JAK1/CSF1/TNFRSF1B/IL18/CCR1/LIF/ICAM1/CCL2/CD86
GOBP_REGULATION_OF_TRANSMEMBRANE_TRANSPORT	31	-0.756437	-1.47324	0.0148363	0.934896	0.934896	24	tags=16%, list=5%, signal=16%	TNF/BRAF/BCL2/CAV1/ACTB
ZAK_PBMC_MRKAD5_HIV_1_GAG_POL_NEF_AGE_20_50YO_AD5_NAB_TITERS_GTE_200_VS_LTE_200_1DY_UP	17	-0.82847	-1.47248	0.0138824	0.934896	0.934896	23	tags=29%, list=5%, signal=29%	KLRD1/NELL2/BCL2/TC2N/BANK1
TAKEDA_TARGETS_OF_NUP98_HOXA9_FUSION_3D_UP	17	-0.828036	-1.4717	0.0143413	0.934896	0.934896	47	tags=47%, list=10%, signal=44%	DST/STAT1/STAT2/MX1/ISG15/IFIT3/CAV1/PTGS1
GSE2706_UNSTIM_VS_2H_R848_DC_DN	30	-0.757862	-1.46728	0.0160744	0.934896	0.934896	30	tags=17%, list=6%, signal=17%	NAT8/SOCS3/ISG15/IFIT3/CXCL3
ZHOU_INFLAMMATORY_RESPONSE_LPS_UP	32	-0.752594	-1.46705	0.0170056	0.934896	0.934896	29	tags=16%, list=6%, signal=16%	TNF/CD44/ISG15/IFIT3/CXCL3
GSE18791_UNSTIM_VS_NEWCATSLE_VIRUS_DC_10H_DN	21	-0.801858	-1.46627	0.0188684	0.934896	0.934896	43	tags=38%, list=9%, signal=36%	TNF/STAT1/STAT2/MX1/ISG15/CD38/IFIT3/FAS
GOBP_ANTIGEN_RECEPTOR_MEDIATED_SIGNALING_PATHWAY	36	-0.736651	-1.46609	0.0144553	0.934896	0.934896	45	tags=17%, list=9%, signal=16%	IGHG1/CD276/CD38/ICOSLG/BCL2/BANK1
SMID_BREAST_CANCER_RELAPSE_IN_BONE_DN	22	-0.789193	-1.46563	0.033532	0.934896	0.934896	70	tags=32%, list=15%, signal=28%	S100B/EGFR/SOX9/TP53/ID4/VEGFA/CD44
GSE24142_EARLY_THYMIC_PROGENITOR_VS_DN2_THYMOCYTE_ADULT_DN	21	0.720562	1.46542	0.0254605	0.934896	0.934896	64	tags=29%, list=13%, signal=26%	CDKN2C/IFNGR1/NOTCH3/CDKN1A/RTKN2/DGKA
KEGG_ALLOGRAFT_REJECTION	16	-0.826567	-1.46473	0.0156939	0.934896	0.934896	42	tags=19%, list=9%, signal=18%	TNF/HLA-B/FAS
KRAS.600.LUNG.BREAST_UP.V1_UP	29	-0.756266	-1.46432	0.0164025	0.934896	0.934896	48	tags=21%, list=10%, signal=20%	NCAM1/ID2/A2M/NELL2/GNG11/CXCL3
HP_SKIN_RASH	19	0.732718	1.46318	0.0486547	0.934896	0.934896	101	tags=37%, list=21%, signal=30%	STAT3/PDGFRA/PSMB10/KIT/TNFRSF1B/FCGR2A/SYK
NAKAMURA_TUMOR_ZONE_PERIPHERAL_VS_CENTRAL_DN	23	-0.780785	-1.46061	0.0169714	0.934896	0.934896	57	tags=35%, list=12%, signal=32%	LAMP2/HLA-B/C1S/VEGFA/SOCS3/NELL2/TC2N/SDC1
GOCC_MEMBRANE_PROTEIN_COMPLEX	48	-0.703824	-1.4586	0.0140022	0.934896	0.934896	42	tags=27%, list=9%, signal=27%	SLC1A3/EGFR/CTNNB1/SOCS2/HLA-B/SSR4/ERBB2/SOCS3/JAK2/BCL2/CAV1/GNG11/FAS
GSE22886_CD8_TCELL_VS_BCELL_NAIVE_UP	18	-0.81225	-1.45822	0.0176747	0.934896	0.934896	23	tags=17%, list=5%, signal=16%	NKG7/NELL2/ANXA1
KAECH_DAY15_EFF_VS_MEMORY_CD8_TCELL_UP	31	-0.748713	-1.4582	0.0177412	0.934896	0.934896	50	tags=23%, list=10%, signal=22%	TCF4/CD47/ID2/CD38/ANXA1/ENTPD1/ACTB
GSE14000_UNSTIM_VS_16H_LPS_DC_TRANSLATED_RNA_DN	16	-0.821948	-1.45654	0.0189014	0.934896	0.934896	37	tags=31%, list=8%, signal=30%	MYH11/STAT2/MX1/CD38/IFIT3
HP_MENINGITIS	18	-0.811195	-1.45633	0.0179027	0.934896	0.934896	42	tags=17%, list=9%, signal=16%	HLA-B/BCL2/FAS
GSE14415_INDUCED_TREG_VS_FOXP3_KO_INDUCED_TREG_DN	20	-0.796996	-1.45102	0.0128973	0.934896	0.934896	48	tags=25%, list=10%, signal=23%	NKG7/ID2/CD44/CD38/ANXA1
GSE2706_2H_VS_8H_R848_AND_LPS_STIM_DC_DN	18	-0.806922	-1.44866	0.0208675	0.934896	0.934896	63	tags=28%, list=13%, signal=25%	SOCS2/VCAN/ISG15/CD38/BCL2
GOBP_LIPID_LOCALIZATION	17	-0.814455	-1.44757	0.0228311	0.934896	0.934896	31	tags=29%, list=6%, signal=29%	TNF/STAT5B/APOE/ANXA1/CAV1
GSE10325_LUPUS_CD4_TCELL_VS_LUPUS_MYELOID_UP	24	-0.765058	-1.44582	0.02252	0.934896	0.934896	31	tags=17%, list=6%, signal=16%	LTB/STAT5B/NELL2/BCL2
GOBP_POSITIVE_REGULATION_OF_CALCIUM_ION_TRANSPORT	18	-0.802679	-1.44104	0.023148	0.934896	0.934896	12	tags=17%, list=3%, signal=17%	GCG/CAV1/PDGFRB
GOBP_DNA_RECOMBINATION	16	-0.813154	-1.44096	0.0255567	0.934896	0.934896	20	tags=19%, list=4%, signal=19%	IL4/ATM/ACTB
XIE_ST_HSC_S1PR3_OE_UP	24	-0.761845	-1.43975	0.0246646	0.934896	0.934896	48	tags=29%, list=10%, signal=28%	IFNB1/ID2/CD276/STAT1/MX1/ISG15/IFIT3
GOBP_CIRCULATORY_SYSTEM_PROCESS	33	-0.7329	-1.43879	0.0226039	0.934896	0.934896	48	tags=33%, list=10%, signal=32%	SLC1A3/ACTA2/EDNRB/ID2/STAT1/VEGFA/CD38/APOE/JAK2/CAV1/PTGS1
HP_ARTHRALGIA	28	-0.749342	-1.43813	0.0293926	0.934896	0.934896	64	tags=29%, list=13%, signal=26%	CTNNB1/NOTCH2/HLA-B/C1S/JAK2/CAV1/EPOR/FAS
PID_IL12_STAT4_PATHWAY	19	0.719333	1.43645	0.0644342	0.934896	0.934896	92	tags=32%, list=19%, signal=27%	STAT3/JUN/TGFB1/IRF1/IL18/CD4
GOBP_LOCALIZATION_WITHIN_MEMBRANE	19	-0.796084	-1.43618	0.0321682	0.934896	0.934896	36	tags=37%, list=8%, signal=35%	TNF/EGFR/ERBB2/BRAF/APOE/CAV1/ACTB
GSE13485_DAY3_VS_DAY7_YF17D_VACCINE_PBMC_DN	20	-0.788726	-1.43596	0.016486	0.934896	0.934896	43	tags=35%, list=9%, signal=33%	TNF/STAT1/MX1/ISG15/CD38/IFIT3/JAK2
GSE29949_CD8_NEG_DC_SPLEEN_VS_CD8_POS_DC_SPLEEN_UP	17	-0.807703	-1.43556	0.0269795	0.934896	0.934896	60	tags=29%, list=13%, signal=27%	FCER2/SOX9/ID4/ANXA1/SDC1
TAKEDA_TARGETS_OF_NUP98_HOXA9_FUSION_10D_DN	26	-0.756113	-1.43412	0.0216005	0.934896	0.934896	35	tags=15%, list=7%, signal=15%	S100B/A2M/APOE/CXCL3
MIKKELSEN_ES_ICP_WITH_H3K4ME3	21	-0.783727	-1.43312	0.0302937	0.934896	0.934896	35	tags=29%, list=7%, signal=28%	SPARC/A2M/CD38/ENTPD1/GNG11/CXCL3
GSE16755_CTRL_VS_IFNA_TREATED_MAC_DN	23	-0.765862	-1.4327	0.0241164	0.934896	0.934896	37	tags=30%, list=8%, signal=30%	STAT2/SOCS3/ISG15/CD38/JAK2/BCL2/FAS
HP_PNEUMONIA	24	0.687528	1.43265	0.0419994	0.934896	0.934896	104	tags=38%, list=22%, signal=31%	STAT3/IFNGR1/ARID1A/TGFB1/ORC6/TNFRSF13C/FCGR2A/SYK/IRF8
KEGG_AUTOIMMUNE_THYROID_DISEASE	15	-0.824627	-1.43219	0.0347499	0.934896	0.934896	42	tags=20%, list=9%, signal=19%	IL4/HLA-B/FAS
GOBP_CHEMOKINE_PRODUCTION	20	0.708094	1.42946	0.0746269	0.934896	0.934896	101	tags=45%, list=21%, signal=37%	HIF1A/MYD88/CD74/CSF1R/IL18/TREM2/AIF1/HAVCR2/SYK
REACTOME_GPCR_LIGAND_BINDING	48	-0.689593	-1.42911	0.0177612	0.934896	0.934896	16	tags=8%, list=3%, signal=9%	EDNRB/ANXA1/GNG11/CXCL3
GOBP_RESPONSE_TO_CORTICOSTEROID	19	-0.791633	-1.42815	0.0380999	0.934896	0.934896	66	tags=47%, list=14%, signal=43%	TNF/NOTCH1/IGFBP7/CCND1/A2M/JAK2/ANXA1/BCL2/SDC1
GSE7218_UNSTIM_VS_ANTIGEN_STIM_THROUGH_IGG_BCELL_DN	34	0.625226	1.42735	0.0313959	0.934896	0.934896	118	tags=35%, list=25%, signal=29%	IFNGR1/CD74/DGKA/RGS16/TNFRSF1B/CXCL11/GEM/PDCD1LG2/HAVCR2/CORO1A/ID1/RGS1
NAKAYA_PBMC_FLUARIX_FLUVIRIN_AGE_18_50YO_CORRELATED_WITH_HAI_28DY_RESPONSE_AT_7DY_POSITIVE	15	-0.821651	-1.42702	0.0361682	0.934896	0.934896	22	tags=27%, list=5%, signal=26%	IGHG1/CD38/ENTPD1/CAV1
MANNE_COVID19_COMBINED_COHORT_VS_HEALTHY_DONOR_PLATELETS_DN	16	-0.805229	-1.42692	0.0490046	0.934896	0.934896	35	tags=25%, list=7%, signal=24%	SPIB/A2M/VEGFA/BANK1
REACTOME_G_ALPHA_I_SIGNALLING_EVENTS	40	-0.709693	-1.42594	0.0164568	0.934896	0.934896	16	tags=10%, list=3%, signal=11%	SST/ANXA1/GNG11/CXCL3
GOBP_RESPONSE_TO_EXTRACELLULAR_STIMULUS	31	-0.731804	-1.42527	0.0235634	0.934896	0.934896	57	tags=32%, list=12%, signal=30%	KRT20/TNF/LAMP2/TP53/CCND1/STAT1/A2M/APOE/BCL2/FAS
GSE46606_IRF4_KO_VS_WT_CD40L_IL2_IL5_3DAY_STIMULATED_BCELL_UP	15	-0.820137	-1.42439	0.0371138	0.934896	0.934896	35	tags=27%, list=7%, signal=26%	FCER2/A2M/VEGFA/FAS
GSE19923_WT_VS_HEB_KO_DP_THYMOCYTE_UP	17	-0.801212	-1.42403	0.0429448	0.934896	0.934896	30	tags=29%, list=6%, signal=29%	NCAM1/SOCS3/MX1/ANXA1/SDC1
GSE40274_FOXP3_VS_FOXP3_AND_PBX1_TRANSDUCED_ACTIVATED_CD4_TCELL_UP	20	0.705089	1.42339	0.0776119	0.934896	0.934896	97	tags=30%, list=20%, signal=25%	CDKN2C/CD74/IQGAP2/IL18/TNFRSF13C/VSIR
GSE23505_UNTREATED_VS_4DAY_IL6_IL1_IL23_TREATED_CD4_TCELL_DN	17	-0.800658	-1.42304	0.0429448	0.934896	0.934896	22	tags=29%, list=5%, signal=29%	CD38/ICOSLG/BCL2/BANK1/FAS
NAKAYA_PBMC_FLUAD_MALE_AGE_14_27YO_1D_POSTBOOST_VS_0D_PREIMM_MF59_ADJUVANTED_1DY_GENES_IN_BTM_M40_AND_M53_DN	24	-0.752286	-1.42168	0.0370899	0.934896	0.934896	23	tags=8%, list=5%, signal=8%	NKG7/NELL2
HP_ABNORMAL_CIRCULATING_IGA_LEVEL	20	-0.780594	-1.42116	0.0389805	0.934896	0.934896	46	tags=15%, list=10%, signal=14%	CCND1/ATM/FAS
GSE10325_LUPUS_CD4_TCELL_VS_LUPUS_BCELL_UP	22	-0.764713	-1.42016	0.0603475	0.934896	0.934896	31	tags=18%, list=6%, signal=18%	LCK/STAT5B/NELL2/ANXA1
GOBP_HEMOSTASIS	23	-0.758788	-1.41946	0.0301997	0.934896	0.934896	19	tags=22%, list=4%, signal=22%	APOE/JAK2/ENTPD1/CAV1/ACTB
GOBP_NEGATIVE_REGULATION_OF_HYDROLASE_ACTIVITY	19	-0.786804	-1.41944	0.0424886	0.934896	0.934896	35	tags=26%, list=7%, signal=25%	TNF/A2M/VEGFA/CD44/ANXA1
ZHOU_INFLAMMATORY_RESPONSE_LIVE_UP	31	-0.728124	-1.4181	0.0346741	0.934896	0.934896	51	tags=19%, list=11%, signal=18%	TNF/ID4/VEGFA/CD44/ICOSLG/CXCL3
ZAK_PBMC_MRKAD5_HIV_1_GAG_POL_NEF_AGE_20_50YO_1DY_DN	64	-0.66707	-1.41791	0.0155305	0.934896	0.934896	29	tags=9%, list=6%, signal=10%	CD44/NELL2/ATM/BCL2/TC2N/BANK1
GSE32034_UNTREATED_VS_ROSIGLIZATONE_TREATED_LY6C_HIGH_MONOCYTE_UP	15	-0.816381	-1.41786	0.0408805	0.934896	0.934896	56	tags=40%, list=12%, signal=36%	TFF3/VCAN/PTGDS/ENTPD1/SDC1/CXCL3
LIU_PROSTATE_CANCER_DN	32	-0.726831	-1.41683	0.029566	0.934896	0.934896	71	tags=47%, list=15%, signal=43%	ACTA2/GATM/NCAM1/SPARC/FEZ1/ID4/DST/PMP22/PTGDS/C1S/VEGFA/NELL2/BCL2/CAV1/SDC1
GSE18791_CTRL_VS_NEWCASTLE_VIRUS_DC_16H_DN	15	-0.815367	-1.4161	0.0408805	0.934896	0.934896	37	tags=40%, list=8%, signal=38%	TNF/STAT2/ISG15/CD38/IFIT3/FAS
GSE22886_NAIVE_TCELL_VS_MONOCYTE_UP	16	-0.797614	-1.41342	0.0551302	0.934896	0.934896	23	tags=19%, list=5%, signal=18%	LTB/NELL2/BCL2
HAHTOLA_SEZARY_SYNDROM_DN	18	-0.786748	-1.41244	0.0442073	0.934896	0.934896	23	tags=22%, list=5%, signal=22%	NKG7/NCAM1/NELL2/BCL2
GSE35825_UNTREATED_VS_IFNG_STIM_MACROPHAGE_UP	16	-0.796745	-1.41188	0.0566616	0.934896	0.934896	49	tags=38%, list=10%, signal=35%	CD47/ID2/STAT1/HLA-B/IFIT3/CAV1
GARCIA_PINERES_PBMC_HPV_16_L1_VLP_AGE_18_25YO_STIMULATED_VS_UNSTIMULATED_0DY_VACCINATION_INDEPENDENT_UP	41	-0.697083	-1.40914	0.0287602	0.934896	0.934896	46	tags=22%, list=10%, signal=22%	SOCS2/CCND1/C1S/MX1/ISG15/CD38/IFIT3/JAK2/FAS
GOBP_RESPONSE_TO_ORGANIC_CYCLIC_COMPOUND	67	-0.658482	-1.40909	0.0112657	0.934896	0.934896	67	tags=28%, list=14%, signal=28%	EGFR/NOTCH1/EDNRB/CTNNB1/SOCS2/IGFBP7/CCND1/STAT1/A2M/CDK4/STAT5B/CD38/JAK2/ANXA1/BCL2/CAV1/PDGFRB/SDC1/ACTB
KEGG_GRAFT_VERSUS_HOST_DISEASE	15	-0.811278	-1.409	0.0487421	0.934896	0.934896	42	tags=20%, list=9%, signal=19%	TNF/HLA-B/FAS
KRAS.LUNG.BREAST_UP.V1_UP	20	-0.773055	-1.40743	0.0449775	0.934896	0.934896	48	tags=20%, list=10%, signal=19%	ID2/A2M/NELL2/CXCL3
ALTEMEIER_RESPONSE_TO_LPS_WITH_MECHANICAL_VENTILATION	31	-0.721823	-1.40583	0.0416089	0.934896	0.934896	56	tags=23%, list=12%, signal=21%	VCAN/STAT1/STAT2/SOCS3/MX1/ISG15/CXCL3
GSE25085_FETAL_BM_VS_ADULT_BM_SP4_THYMIC_IMPLANT_UP	18	-0.782757	-1.40527	0.0442073	0.934896	0.934896	52	tags=44%, list=11%, signal=41%	IFNAR1/HLA-B/VEGFA/SOCS3/ISG15/IFIT3/JAK2/ANXA1
GOBP_POSITIVE_REGULATION_OF_PROTEIN_KINASE_B_SIGNALING	18	0.715144	1.40513	0.083815	0.934896	0.934896	75	tags=33%, list=16%, signal=29%	C1QBP/FGF2/TGFB1/PIK3CA/CX3CR1/IL18
GOBP_NEGATIVE_REGULATION_OF_IMMUNE_RESPONSE	37	-0.703288	-1.40442	0.0335121	0.934896	0.934896	42	tags=16%, list=9%, signal=16%	IFNL1/HLA-B/STAT2/A2M/ISG15/ANXA1
GSE360_L_DONOVANI_VS_M_TUBERCULOSIS_MAC_DN	23	-0.750568	-1.40408	0.0390173	0.934896	0.934896	32	tags=22%, list=7%, signal=21%	TNF/VEGFA/MX1/CD38/CXCL3
GSE17974_IL4_AND_ANTI_IL12_VS_UNTREATED_24H_ACT_CD4_TCELL_DN	17	-0.789873	-1.40387	0.053681	0.934896	0.934896	27	tags=24%, list=6%, signal=23%	MX1/ISG15/IFIT3/CXCL3
GSE360_L_DONOVANI_VS_B_MALAYI_LOW_DOSE_DC_UP	16	-0.792101	-1.40365	0.0612557	0.934896	0.934896	44	tags=31%, list=9%, signal=29%	G0S2/MMP9/PMP22/ISG15/EPOR
GOCC_EARLY_ENDOSOME	16	-0.791956	-1.40339	0.0612557	0.934896	0.934896	42	tags=38%, list=9%, signal=35%	EGFR/HLA-B/ERBB2/APOE/ANXA1/CAV1
GSE15930_STIM_VS_STIM_AND_IL12_24H_CD8_T_CELL_DN	15	-0.808021	-1.40335	0.0534591	0.934896	0.934896	26	tags=33%, list=5%, signal=33%	IFNB1/ISG15/IFIT3/PDGFRB/PTGS1
GSE8835_CD4_VS_CD8_TCELL_CLL_PATIENT_UP	29	-0.72389	-1.40163	0.0446927	0.934896	0.934896	26	tags=14%, list=5%, signal=14%	KLRD1/ISG15/IFIT3/ACTB
GSE18791_CTRL_VS_NEWCASTLE_VIRUS_DC_18H_DN	16	-0.790661	-1.4011	0.0612557	0.934896	0.934896	37	tags=38%, list=8%, signal=36%	TNF/STAT2/MX1/CD38/BCL2/FAS
GOBP_B_CELL_DIFFERENTIATION	27	-0.73025	-1.40079	0.0406732	0.934896	0.934896	61	tags=26%, list=13%, signal=24%	IFNB1/NOTCH2/TP53/ID2/STAT5B/ATM/BCL2
GOBP_RESPONSE_TO_STEROID_HORMONE	27	-0.730055	-1.40042	0.0406732	0.934896	0.934896	66	tags=37%, list=14%, signal=34%	NOTCH1/IGFBP7/CCND1/A2M/CD38/JAK2/ANXA1/BCL2/CAV1/SDC1
GOBP_REGULATION_OF_CALCIUM_ION_TRANSPORT	28	-0.729652	-1.40034	0.0393812	0.934896	0.934896	15	tags=14%, list=3%, signal=15%	CTNNB1/BCL2/CAV1/PDGFRB
GSE23568_CTRL_VS_ID3_TRANSDUCED_CD8_TCELL_UP	15	-0.806144	-1.40009	0.0566038	0.934896	0.934896	30	tags=20%, list=6%, signal=19%	IGKC/SOCS3/FAS
HELLER_SILENCED_BY_METHYLATION_UP	36	-0.702945	-1.39901	0.0391892	0.934896	0.934896	43	tags=25%, list=9%, signal=25%	TFF2/SPARC/STAT1/SOCS3/MX1/ISG15/CENPF/IFIT3/APOE
GOBP_POSITIVE_REGULATION_OF_INTERLEUKIN_6_PRODUCTION	17	0.724319	1.39896	0.0942857	0.934896	0.934896	101	tags=41%, list=21%, signal=34%	STAT3/IL1RAP/MYD88/CD74/XBP1/AIF1/SYK
GSE22886_TCELL_VS_BCELL_NAIVE_DN	19	-0.775387	-1.39884	0.0531108	0.934896	0.934896	50	tags=26%, list=10%, signal=25%	GATM/TCF4/ENTPD1/PTGS1/BANK1
GSE22886_CD4_TCELL_VS_BCELL_NAIVE_DN	19	-0.774766	-1.39772	0.0546282	0.934896	0.934896	50	tags=26%, list=10%, signal=25%	GATM/TCF4/ENTPD1/PTGS1/BANK1
GSE17974_CTRL_VS_ACT_IL4_AND_ANTI_IL12_6H_CD4_TCELL_DN	16	-0.788422	-1.39713	0.0612557	0.934896	0.934896	40	tags=31%, list=8%, signal=30%	TNF/TXLNA/CDK4/CD38/IFIT3
SENGUPTA_NASOPHARYNGEAL_CARCINOMA_DN	17	-0.785805	-1.39665	0.0613497	0.934896	0.934896	5	tags=12%, list=1%, signal=12%	TFF3/BANK1
GOBP_REGULATION_OF_ENDOCYTOSIS	15	-0.803429	-1.39537	0.0597484	0.934896	0.934896	32	tags=27%, list=7%, signal=26%	SELE/VEGFA/APOE/CAV1
GOBP_RECEPTOR_MEDIATED_ENDOCYTOSIS	23	-0.745829	-1.39522	0.0433526	0.934896	0.934896	32	tags=17%, list=7%, signal=17%	MARCO/VEGFA/APOE/CAV1
HP_INFLAMMATORY_ABNORMALITY_OF_THE_EYE	25	-0.73668	-1.39494	0.0457797	0.934896	0.934896	50	tags=20%, list=10%, signal=19%	EGFR/TCF4/HLA-B/APOE/FAS
GOBP_POSITIVE_REGULATION_OF_COLD_INDUCED_THERMOGENESIS	15	-0.801717	-1.3924	0.0613208	0.934896	0.934896	32	tags=27%, list=7%, signal=26%	GATM/VEGFA/JAK2/CAV1
GSE3982_NKCELL_VS_TH2_UP	15	-0.800629	-1.39051	0.0628931	0.934896	0.934896	70	tags=33%, list=15%, signal=29%	S100B/EDNRB/ERBB2/CD44/ANXA1
GSE7509_DC_VS_MONOCYTE_WITH_FCGRIIB_STIM_DN	20	-0.763593	-1.39021	0.0569715	0.934896	0.934896	37	tags=25%, list=8%, signal=24%	STAT2/MX1/ISG15/IFIT3/FAS
GOBP_POSITIVE_REGULATION_OF_CHEMOKINE_PRODUCTION	15	0.746012	1.38957	0.0874317	0.934896	0.934896	101	tags=53%, list=21%, signal=43%	HIF1A/MYD88/CD74/CSF1R/IL18/AIF1/HAVCR2/SYK
GSE360_L_MAJOR_VS_B_MALAYI_HIGH_DOSE_DC_UP	18	0.707005	1.38914	0.0924855	0.934896	0.934896	120	tags=50%, list=25%, signal=39%	KRAS/JAK1/CDKN1A/RGS16/TNFRSF1B/ICAM1/CTSL/RGS1/IDO1
GSE29949_MICROGLIA_BRAIN_VS_CD8_POS_DC_SPLEEN_DN	18	-0.773678	-1.38897	0.0609756	0.934896	0.934896	49	tags=28%, list=10%, signal=26%	FCER2/S100A12/CD47/CD38/ANXA1
HP_UNUSUAL_INFECTION_BY_ANATOMICAL_SITE	23	-0.742227	-1.38848	0.0447977	0.934896	0.934896	43	tags=17%, list=9%, signal=17%	STAT1/HLA-B/BCL2/FAS
GOBP_VASCULAR_PROCESS_IN_CIRCULATORY_SYSTEM	18	-0.773012	-1.38778	0.0625	0.934896	0.934896	32	tags=39%, list=7%, signal=38%	SLC1A3/ACTA2/EDNRB/VEGFA/CD38/APOE/CAV1
NUYTTEN_NIPP1_TARGETS_UP	25	-0.732843	-1.38767	0.0500715	0.934896	0.934896	50	tags=40%, list=10%, signal=38%	SLC1A3/TCF4/ID2/STAT1/RIDA/STAT2/CD44/MX1/ISG15/CXCL3
GSE19923_E2A_KO_VS_E2A_AND_HEB_KO_DP_THYMOCYTE_DN	24	-0.734265	-1.38762	0.0499287	0.934896	0.934896	27	tags=17%, list=6%, signal=17%	IFNB1/MX1/ISG15/ANXA1
MANNE_COVID19_NONICU_VS_HEALTHY_DONOR_PLATELETS_DN	15	-0.798857	-1.38743	0.0628931	0.934896	0.934896	35	tags=27%, list=7%, signal=26%	SPIB/A2M/VEGFA/BANK1
LINDSTEDT_DENDRITIC_CELL_MATURATION_A	23	-0.740559	-1.38536	0.0462428	0.934896	0.934896	43	tags=17%, list=9%, signal=17%	TNF/STAT1/ISG15/ENTPD1
GOBP_B_CELL_ACTIVATION	57	-0.655981	-1.38323	0.0333333	0.934896	0.934896	61	tags=18%, list=13%, signal=17%	NOTCH2/TP53/ID2/TXLNA/STAT5B/CD38/ATM/ICOSLG/BCL2/BANK1
GSE32164_RESTING_DIFFERENTIATED_VS_ALTERNATIVELY_ACT_M2_MACROPHAGE_DN	24	-0.731777	-1.38292	0.0527817	0.934896	0.934896	63	tags=21%, list=13%, signal=19%	SOCS2/ID2/HLA-B/ANXA1/ENTPD1
GOCC_PLASMA_MEMBRANE_PROTEIN_COMPLEX	38	-0.692807	-1.38238	0.0350404	0.934896	0.934896	42	tags=21%, list=9%, signal=21%	EGFR/CTNNB1/HLA-B/ERBB2/JAK2/CAV1/GNG11/FAS
GSE7852_LN_VS_THYMUS_TCONV_UP	18	-0.769114	-1.38078	0.0670732	0.934896	0.934896	61	tags=28%, list=13%, signal=25%	NKG7/NOTCH2/HLA-B/SOCS3/BANK1
BLANCO_MELO_HUMAN_PARAINFLUENZA_VIRUS_3_INFECTION_A594_CELLS_UP	26	-0.727438	-1.37973	0.0497866	0.934896	0.934896	43	tags=31%, list=9%, signal=30%	IFNL1/STAT1/STAT2/C1S/MX1/CD38/IFIT3/JAK2
GOCC_ANCHORING_JUNCTION	36	-0.693028	-1.37927	0.0486486	0.934896	0.934896	47	tags=42%, list=10%, signal=41%	EGFR/NOTCH1/CTNNB1/DST/CCND1/PMP22/CDK4/VEGFA/CD44/JAK2/ANXA1/ARPC3/CAV1/PDGFRB/ACTB
GOBP_POSITIVE_REGULATION_OF_TRANSPORT	71	-0.636607	-1.37724	0.0376828	0.934896	0.934896	36	tags=20%, list=8%, signal=21%	EDNRB/FEZ1/CD47/ERBB2/VEGFA/BRAF/CD38/APOE/JAK2/ANXA1/CAV1/PDGFRB/SDC1/ACTB
FLETCHER_PBMC_BCG_10W_INFANT_PPD_STIMULATED_VS_UNSTIMULATED_10W_UP	21	-0.752716	-1.37641	0.0507463	0.934896	0.934896	58	tags=19%, list=12%, signal=18%	TNF/FEZ1/GNG11/CXCL3
GSE24634_TEFF_VS_TCONV_DAY3_IN_CULTURE_DN	25	0.647166	1.37628	0.0779022	0.934896	0.934896	156	tags=68%, list=33%, signal=48%	RB1/CDKN1A/CD163/VSIG4/CCR1/FCGR2A/FGL2/SYK/ITGAX/CCL2/CTSL/FHIT/CD68/MNDA/TCF7/LILRB4/CD14
PILON_KLF1_TARGETS_UP	19	-0.762872	-1.37626	0.0652504	0.934896	0.934896	65	tags=42%, list=14%, signal=38%	EDNRB/SPARC/IGFBP7/PMP22/A2M/C1S/GNG11/ACTB
REACTOME_LEISHMANIA_INFECTION	27	-0.716132	-1.37371	0.0518934	0.934896	0.934896	14	tags=15%, list=3%, signal=15%	ENTPD1/ARPC3/GNG11/ACTB
GOBERT_OLIGODENDROCYTE_DIFFERENTIATION_DN	22	-0.739597	-1.37352	0.0539359	0.934896	0.934896	70	tags=64%, list=15%, signal=57%	SLC1A3/S100B/GATM/NOTCH1/IGFBP7/ID4/TCF4/DST/STAT1/PTGDS/SOCS3/JAK2/SDC1/ACTB
LI_INDUCED_T_TO_NATURAL_KILLER_UP	37	0.596687	1.37328	0.0505509	0.934896	0.934896	71	tags=27%, list=15%, signal=25%	PRDX4/GLIPR2/NT5E/COTL1/CDKN1A/IQGAP2/GPR34/CX3CR1/XBP1/KIT
GOMF_IDENTICAL_PROTEIN_BINDING	116	-0.608131	-1.37293	0.0163809	0.934896	0.934896	43	tags=22%, list=9%, signal=26%	TP53/TCF4/STAT1/RIDA/STAT2/ERBB2/A2M/C1S/VEGFA/STAT5B/MX1/CENPF/BRAF/CD38/IFIT3/ATM/APOE/JAK2/ICOSLG/BCL2/CAV1/SDC1/EPOR/FAS/ACTB
HP_HIGH_PALATE	26	0.63546	1.371	0.083612	0.934896	0.934896	67	tags=54%, list=14%, signal=49%	STAT3/TUBB/NF1/KRAS/SOS1/NOTCH3/PTEN/PIK3CA/FN1/SMAD3/ORC6/AKT1/SLC26A2/FBN1
GSE10325_CD4_TCELL_VS_LUPUS_CD4_TCELL_DN	22	-0.738084	-1.37071	0.0553936	0.934896	0.934896	57	tags=32%, list=12%, signal=29%	LAMP2/STAT1/HLA-B/MX1/ISG15/IFIT3/FAS
GSE17721_0.5H_VS_24H_CPG_BMDC_DN	15	-0.788723	-1.36983	0.0786164	0.934896	0.934896	57	tags=40%, list=12%, signal=36%	LAMP2/HLA-B/RIDA/JAK2/CAV1/PDGFRB
GSE7509_DC_VS_MONOCYTE_DN	17	-0.770628	-1.36967	0.0782209	0.934896	0.934896	49	tags=35%, list=10%, signal=33%	TNF/CD47/PMP22/STAT1/IFIT3/CXCL3
KRAS.DF.V1_UP	15	-0.788075	-1.3687	0.0801887	0.934896	0.934896	56	tags=33%, list=12%, signal=30%	VCAN/RIDA/JAK2/GNG11/CXCL3
GSE19888_ADENOSINE_A3R_INH_VS_TCELL_MEMBRANES_ACT_MAST_CELL_UP	19	-0.757916	-1.36732	0.0743551	0.934896	0.934896	43	tags=42%, list=9%, signal=40%	NKG7/STAT1/STAT2/MX1/ISG15/IFIT3/ATM/JAK2
KRAS.600_UP.V1_UP	22	-0.73564	-1.36617	0.0597668	0.934896	0.934896	60	tags=18%, list=13%, signal=17%	SOX9/A2M/GNG11/CXCL3
HP_ABNORMAL_T_CELL_SUBSET_DISTRIBUTION	15	-0.785527	-1.36428	0.0849057	0.934896	0.934896	20	tags=20%, list=4%, signal=20%	LCK/ATM/FAS
GSE9960_HEALTHY_VS_GRAM_POS_SEPSIS_PBMC_DN	16	-0.769363	-1.36336	0.0872894	0.934896	0.934896	43	tags=31%, list=9%, signal=29%	G0S2/STAT1/STAT2/C1S/ISG15
GSE14415_INDUCED_TREG_VS_FAILED_INDUCED_TREG_DN	16	-0.769321	-1.36328	0.0872894	0.934896	0.934896	29	tags=25%, list=6%, signal=24%	EOMES/CD44/MX1/CD38
GOCC_CELL_CELL_JUNCTION	19	-0.754613	-1.36136	0.0743551	0.934896	0.934896	66	tags=42%, list=14%, signal=38%	NOTCH1/CTNNB1/CCND1/PMP22/CDK4/VEGFA/ANXA1/ACTB
GSE41087_WT_VS_FOXP3_MUT_ANTI_CD3_CD28_STIM_CD4_TCELL_UP	27	-0.709614	-1.3612	0.058906	0.934896	0.934896	32	tags=19%, list=7%, signal=18%	S100A12/VEGFA/CD44/ICOSLG/GNG11
HP_RENAL_INSUFFICIENCY	23	-0.727364	-1.36068	0.0606936	0.934896	0.934896	61	tags=39%, list=13%, signal=36%	GATM/NOTCH2/TCF4/CCND1/HLA-B/STAT2/APOE/CAV1/FAS
KEGG_CELL_ADHESION_MOLECULES_CAMS	24	-0.719757	-1.36021	0.064194	0.934896	0.934896	68	tags=25%, list=14%, signal=23%	NCAM1/VCAN/CD276/HLA-B/ICOSLG/SDC1
GOBP_HISTONE_MODIFICATION	17	-0.764957	-1.35959	0.0843558	0.934896	0.934896	64	tags=41%, list=13%, signal=37%	CTNNB1/TP53/KMT2C/VEGFA/ATM/JAK2/ACTB
GSE24634_IL4_VS_CTRL_TREATED_NAIVE_CD4_TCELL_DAY3_DN	31	-0.697941	-1.35932	0.0679612	0.934896	0.934896	44	tags=23%, list=9%, signal=22%	PMP22/STAT1/ISG15/CD38/IFIT3/GNG11/CXCL3
GSE43863_DAY6_EFF_VS_DAY150_MEM_LY6C_INT_CXCR5POS_CD4_TCELL_DN	17	-0.763962	-1.35782	0.0843558	0.934896	0.934896	22	tags=24%, list=5%, signal=23%	NOTCH2/CD38/ICOSLG/BANK1
HP_ABNORMAL_T_CELL_MORPHOLOGY	17	-0.762749	-1.35567	0.0889571	0.934896	0.934896	20	tags=18%, list=4%, signal=18%	LCK/ATM/FAS
GSE8515_IL1_VS_IL6_4H_STIM_MAC_UP	20	-0.744017	-1.35457	0.0734633	0.934896	0.934896	4	tags=10%, list=1%, signal=10%	TNF/CXCL3
MATSUMIYA_PBMC_MODIFIED_VACCINIA_ANKARA_VACCINE_AGE_18_55YO_2DY_UP	21	-0.74054	-1.35415	0.0597015	0.934896	0.934896	43	tags=24%, list=9%, signal=23%	TNF/STAT1/MX1/ISG15/IFIT3
GSE22886_CD8_TCELL_VS_BCELL_NAIVE_DN	21	-0.739941	-1.35305	0.0626866	0.934896	0.934896	50	tags=24%, list=10%, signal=22%	GATM/TCF4/ENTPD1/PTGS1/BANK1
GSE29618_BCELL_VS_MONOCYTE_UP	29	-0.698607	-1.35268	0.0698324	0.934896	0.934896	50	tags=21%, list=10%, signal=20%	IGHG1/TCF4/CD47/ATM/BCL2/BANK1
GSE1432_CTRL_VS_IFNG_24H_MICROGLIA_DN	28	-0.704564	-1.35219	0.0675105	0.934896	0.934896	49	tags=32%, list=10%, signal=31%	CD47/STAT1/C1S/MX1/ISG15/CD38/IFIT3/JAK2/FAS
GSE13484_UNSTIM_VS_YF17D_VACCINE_STIM_PBMC_DN	21	-0.739264	-1.35181	0.0656716	0.934896	0.934896	49	tags=43%, list=10%, signal=40%	TNF/CD47/STAT1/STAT2/SOCS3/MX1/ISG15/CD38/IFIT3
GOBP_TRANSMEMBRANE_TRANSPORT	49	-0.649041	-1.35167	0.0498132	0.934896	0.934896	24	tags=12%, list=5%, signal=13%	SLC1A3/EDNRB/BRAF/BCL2/CAV1/ACTB
GSE18791_CTRL_VS_NEWCASTLE_VIRUS_DC_14H_DN	15	-0.77787	-1.35098	0.091195	0.934896	0.934896	58	tags=47%, list=12%, signal=42%	TNF/FEZ1/STAT2/ISG15/CD38/IFIT3/EPOR
TAKEDA_TARGETS_OF_NUP98_HOXA9_FUSION_10D_UP	27	-0.70399	-1.35042	0.0631136	0.934896	0.934896	43	tags=26%, list=9%, signal=25%	GATM/STAT1/MX1/ISG15/CD38/IFIT3/CAV1
GOBP_POSITIVE_REGULATION_OF_INFLAMMATORY_RESPONSE	24	-0.714184	-1.34968	0.0684736	0.934896	0.934896	49	tags=17%, list=10%, signal=16%	TNF/CD47/STAT5B/JAK2
GSE2706_UNSTIM_VS_8H_R848_DC_DN	23	-0.721107	-1.34897	0.066474	0.934896	0.934896	58	tags=26%, list=12%, signal=24%	TNF/FEZ1/STAT1/SOCS3/ISG15/IFIT3
GSE42724_MEMORY_BCELL_VS_PLASMABLAST_UP	19	-0.746998	-1.34763	0.0819423	0.934896	0.934896	43	tags=21%, list=9%, signal=20%	PDCD1/STAT1/STAT2/MX1
GOBP_REGULATION_OF_MIRNA_TRANSCRIPTION	15	0.723391	1.34743	0.139344	0.934896	0.934896	51	tags=47%, list=11%, signal=43%	STAT3/HIF1A/JUN/FGF2/TGFB1/SMAD3/MYC
GSE37605_C57BL6_VS_NOD_FOXP3_FUSION_GFP_TREG_DN	15	0.723347	1.34735	0.139344	0.934896	0.934896	51	tags=20%, list=11%, signal=18%	LAMP1/JUN/MYC
HP_HEPATITIS	21	-0.736756	-1.34723	0.0671642	0.934896	0.934896	64	tags=29%, list=13%, signal=26%	CTNNB1/TP53/TCF4/STAT1/C1S/FAS
GOBP_POSITIVE_REGULATION_OF_ALPHA_BETA_T_CELL_ACTIVATION	19	-0.745668	-1.34523	0.0834598	0.934896	0.934896	18	tags=16%, list=4%, signal=16%	IL12B/JAK2/ANXA1
GSE12392_IFNAR_KO_VS_IFNB_KO_CD8_NEG_SPLEEN_DC_DN	16	-0.759071	-1.34512	0.0995406	0.934896	0.934896	30	tags=19%, list=6%, signal=18%	GATM/SOCS3/CXCL3
GSE7548_NAIVE_VS_DAY7_PCC_IMMUNIZATION_CD4_TCELL_DN	20	-0.738674	-1.34484	0.0824588	0.934896	0.934896	49	tags=25%, list=10%, signal=23%	CD47/MX1/ISG15/IFIT3/FAS
GOBP_RESPONSE_TO_LIPID	95	-0.604804	-1.34383	0.0231693	0.934896	0.934896	67	tags=23%, list=14%, signal=25%	EGFR/NOTCH1/EDNRB/CTNNB1/SOCS2/SOX9/IGFBP7/IFNAR1/CCND1/RIDA/A2M/CDK4/STAT5B/CD38/ATM/JAK2/ANXA1/BCL2/CAV1/PDGFRB/SDC1/CXCL3
GSE22886_NAIVE_CD4_TCELL_VS_NKCELL_UP	16	-0.758242	-1.34365	0.101072	0.934896	0.934896	23	tags=19%, list=5%, signal=18%	LTB/NELL2/GNG11
GSE21360_NAIVE_VS_SECONDARY_MEMORY_CD8_TCELL_UP	16	-0.757896	-1.34304	0.101072	0.934896	0.934896	65	tags=44%, list=14%, signal=39%	TNF/EDNRB/IGFBP7/VCAN/DST/VEGFA/FAS
HP_ABNORMAL_REFLEX	23	-0.717686	-1.34257	0.0708092	0.934896	0.934896	47	tags=39%, list=10%, signal=37%	DST/PMP22/HLA-B/ATM/APOE/ENTPD1/CAV1/PDGFRB/FAS
GSE33425_CD161_INT_VS_NEG_CD8_TCELL_DN	18	-0.747664	-1.34227	0.089939	0.934896	0.934896	50	tags=28%, list=10%, signal=26%	LY6D/TCF4/CD38/ANXA1/ENTPD1
GSE22886_NAIVE_CD8_TCELL_VS_NEUTROPHIL_DN	17	-0.755212	-1.34227	0.0935583	0.934896	0.934896	7	tags=18%, list=1%, signal=18%	S100A12/PTGS1/FAS
GOBP_NEGATIVE_REGULATION_OF_PEPTIDASE_ACTIVITY	16	-0.757035	-1.34151	0.101072	0.934896	0.934896	35	tags=25%, list=7%, signal=24%	TNF/A2M/VEGFA/CD44
GOBP_LIPID_METABOLIC_PROCESS	54	-0.637507	-1.3402	0.0595533	0.934896	0.934896	65	tags=30%, list=14%, signal=29%	EDNRB/SOCS2/SOX9/IGFBP7/ID2/RIDA/PTGDS/CDK4/STAT5B/SOCS3/ATM/APOE/ANXA1/CAV1/PDGFRB/PTGS1
HP_RECURRENT_LOWER_RESPIRATORY_TRACT_INFECTIONS	19	0.670808	1.33955	0.116618	0.934896	0.934896	91	tags=26%, list=19%, signal=22%	STAT3/TGFB1/ORC6/TNFRSF13C/FCGR2A
JINESH_BLEBBISHIELD_TO_IMMUNE_CELL_FUSION_PBSHMS_DN	24	-0.708472	-1.33888	0.0727532	0.934896	0.934896	63	tags=33%, list=13%, signal=30%	SOCS2/FEZ1/STAT1/VEGFA/MX1/ISG15/IFIT3/BCL2
BRUINS_UVC_RESPONSE_LATE	32	-0.686762	-1.33872	0.0725244	0.934896	0.934896	22	tags=31%, list=5%, signal=32%	ACTA2/GATM/SOCS2/TCF4/CD38/JAK2/ANXA1/CAV1/GNG11/ACTB
GRAHAM_CML_DIVIDING_VS_NORMAL_QUIESCENT_DN	16	-0.75528	-1.3384	0.101072	0.934896	0.934896	50	tags=19%, list=10%, signal=17%	TCF4/CD44/CXCL3
GSE21360_PRIMARY_VS_QUATERNARY_MEMORY_CD8_TCELL_UP	19	-0.741457	-1.33763	0.0880121	0.934896	0.934896	44	tags=26%, list=9%, signal=25%	PMP22/STAT1/IFIT3/ENTPD1/CXCL3
GSE15930_STIM_VS_STIM_AND_IFNAB_48H_CD8_T_CELL_DN	19	-0.741227	-1.33721	0.0895296	0.934896	0.934896	43	tags=32%, list=9%, signal=30%	GATM/STAT1/HLA-B/MX1/ISG15/IFIT3
NAKAYA_PBMC_FLUARIX_FLUVIRIN_AGE_18_50YO_7DY_UP	24	-0.707589	-1.33721	0.0741797	0.934896	0.934896	31	tags=21%, list=6%, signal=21%	IGHG1/STAT5B/CD38/ENTPD1/CAV1
GOBP_G_PROTEIN_COUPLED_RECEPTOR_SIGNALING_PATHWAY	68	-0.623805	-1.33712	0.0360577	0.934896	0.934896	19	tags=9%, list=4%, signal=10%	APOE/JAK2/ANXA1/CAV1/PDGFRB/GNG11
MOREAUX_MULTIPLE_MYELOMA_BY_TACI_UP	17	-0.752207	-1.33693	0.0981595	0.934896	0.934896	2	tags=12%, list=0%, signal=12%	TNF/ACTB
GOBP_FOREBRAIN_DEVELOPMENT	24	0.641088	1.33588	0.106312	0.934896	0.934896	58	tags=50%, list=12%, signal=46%	HIF1A/NF1/KRAS/CDK6/FGF2/ERBB4/NOTCH3/PTEN/ARPC5/MYC/TOX/CSF1R
GSE34392_ST2_KO_VS_WT_DAY8_LCMV_EFFECTOR_CD8_TCELL_DN	24	-0.706749	-1.33562	0.0741797	0.934896	0.934896	48	tags=25%, list=10%, signal=24%	EDNRB/ID2/ISG15/JAK2/SDC1/FAS
GSE22886_NAIVE_CD8_TCELL_VS_DC_UP	16	-0.752583	-1.33362	0.105666	0.934896	0.934896	31	tags=19%, list=6%, signal=18%	NKG7/STAT5B/BCL2
GSE22282_HYPOXIA_VS_NORMOXIA_MYELOID_DC_UP	18	-0.742788	-1.33352	0.0945122	0.934896	0.934896	43	tags=33%, list=9%, signal=32%	TNF/STAT1/CD38/CAV1/SDC1/CXCL3
SWEET_LUNG_CANCER_KRAS_DN	46	-0.648352	-1.3334	0.0503778	0.934896	0.934896	65	tags=28%, list=14%, signal=27%	ACTA2/EDNRB/SPARC/SPARCL1/TCF4/CD47/PMP22/VEGFA/IFIT3/CAV1/PDGFRB/GNG11/FAS
MATSUDA_NATURAL_KILLER_DIFFERENTIATION	55	-0.634391	-1.33331	0.0658385	0.934896	0.934896	51	tags=22%, list=11%, signal=22%	SOCS2/ID4/TCF4/DST/CDK4/STAT5B/SOCS3/CD44/CD38/ANXA1/CXCL3/ACTB
HOXA9_DN.V1_UP	18	-0.741911	-1.33194	0.0945122	0.934896	0.934896	56	tags=28%, list=12%, signal=25%	ACTA2/VCAN/ISG15/JAK2/FAS
GSE14000_UNSTIM_VS_4H_LPS_DC_TRANSLATED_RNA_DN	19	-0.738197	-1.33175	0.0940819	0.934896	0.934896	43	tags=32%, list=9%, signal=30%	STAT1/SOCS3/MX1/ISG15/CD38/IFIT3
[truncated: 2,460 more rows]

## Sheet: Fig2e_Unperturbed_vs_1stNN
	setSize	enrichmentScore	NES	pvalue	p.adjust	qvalue	rank	leading_edge	core_enrichment
[truncated: 2,664 more rows]

[truncated: 18 more sheets: Fig2e_Unperturbed_vs_2ndNN, Fig3c_Tgfbr2, Fig3d_Tgfbr2, Fig3e_Jak2, Fig3f_Jak2, FigS1_Bar, FigS2d_GBM_Cluster3, FigS2d_GBM_Cluster4, FigS2d_GBM_Cluster5, FigS3d_GBM_Cluster1, FigS3d_GBM_Cluster2, FigS3d_GBM_Cluster6, FigS4_MarkovEquivalence, FigS5b_Epochs, FigS5d_LearningRate, FigS5f_NNeighbors, FigS6b_Zmft, FigS6c_Zmft]
